# Supplementary material for: Anemia prevalence and severity among pregnant refugee women settled in the West Nile region, Uganda
Source: PLoS One. 2025 Aug 22;20(8):e0329970. doi: 10.1371/journal.pone.0329970 (PMC12373188; doi:10.1371/journal.pone.0329970)
Supplement: S1 File — (XLS) [file pone.0329970.s001.xls]

## Sheet: Sheet1
studysite	Age_coded	educ	educ_code	ms	ms_coded	head	head_coded	psincome	psi_coded	eamount	resident	r_code	refugee	refugee_coded	timeatthecamp	t_coded	number_family	number_children	toilet	toilet_coded	share_toilet	sharet_coded	where_toilt	wtoilet_coded	plastered_cementedfloor	pf_coded	dispose_children_feces	dcf_coded	distanceofprimarywatersource	personresponsibleforwatercol	watercollection_coded	sharewatersourcewithanaimal	share_water_with_animal	beforeeating	afterusingtoilet	rawvegetables	cutfigurenails	footwear	waterfrommstreamorlake	engaged_in_farming	engaged_in_pig_farming	Sharehomewithanimals	wear_shoes	wearshoe_coded	numberofpregnancyitis	numberoftermbirth	Abortion	soileatingduringcurrentpregn	Ulcers_Gastritis
1	2	primary_education	2	married	1	yes	2	i_have_no_source_of_income	4	100	Refugee camp	4	yes	2	between_1___3_years	4	5	1	pit_latrine_without_slab	2	yes	2	in_own_yard_plot	2	no	1	pit_latrine	4	30	adult_woman__18_years	2	no	1	sometimes	sometimes	rarely	never	often	never	1	1	1	only_when_outside	4	2	1	0	a_few_times	1
1	2	primary_education	2	married	1	no	1	i_have_no_source_of_income	4	200000	Refugee camp	4	yes	2	more_than_5_years	6	6	2	pit_latrine_without_slab	2	no	1	in_own_yard_plot	2	no	1	pit_latrine	4	20	girl__18_years	4	no	1	often	sometimes	sometimes	sometimes	sometimes	never	1	1	1	only_when_outside	4	3	2	0	a_few_times	1
1	2	no_formal_education	1	married	1	no	1	i_have_no_source_of_income	4	50000	Refugee camp	4	yes	2	between_6_months_1_year	3	5	2	pit_latrine_without_slab	2	no	1	in_own_dwelling	1	no	1	pit_latrine	4	20	adult_woman__18_years	2	no	1	rarely	rarely	often	never	often	never	1	1	1	always__both_inside_the_house_and_outsid	1	2	0	0	never	1
2	2	primary_education	2	married	1	no	1	formal_employment	3	229000	Mungula camp	2	yes	2	more_than_5_years	6	7	2	pit_latrine_with_slab	1	no	1	in_own_yard_plot	2	no	1	pit_latrine	4	10	girl__18_years	4	no	1	often	often	often	never	often	never	2	1	2	always__both_inside_the_house_and_outsid	1	3	2	0	always	2
2	2	tertiary_education	4	married	1	yes	2	formal_employment	3	50000	Mungula camp	2	yes	2	between_1___3_years	4	6	2	pit_latrine_with_slab	1	yes	2	in_own_yard_plot	2	no	1	pit_latrine	4	10	adult_woman__18_years	2	no	1	often	often	often	never	often	never	2	2	2	always__both_inside_the_house_and_outsid	1	1	0	0	never	1
2	2	primary_education	2	married	1	yes	2	i_have_no_source_of_income	4	70000	Mungula camp	2	yes	2	more_than_5_years	6	18	1	pit_latrine_with_slab	1	no	1	in_own_yard_plot	2	no	1	pit_latrine	4	18	girl__18_years	4	no	1	often	often	often	never	often	never	2	1	2	always__both_inside_the_house_and_outsid	1	5	5	0	always	2
2	1	primary_education	2	married	1	yes	2	i_have_no_source_of_income	4	60000	Mungula camp	2	yes	2	more_than_5_years	6	7	3	pit_latrine_without_slab	2	no	1	in_own_yard_plot	2	no	1	pit_latrine	4	16	girl__18_years	4	no	1	often	often	often	never	sometimes	never	2	2	2	always__both_inside_the_house_and_outsid	1	4	3	0	always	2
2	1	primary_education	2	married	1	yes	2	i_have_no_source_of_income	4	50000	Mungula camp	2	yes	2	between_3_5_years	5	4	2	pit_latrine_with_slab	1	no	1	in_own_yard_plot	2	no	1	pit_latrine	4	6	girl__18_years	4	no	1	often	often	often	never	often	never	2	2	2	always__both_inside_the_house_and_outsid	1	2	1	0	never	1
2	1	primary_education	2	married	1	yes	2	i_have_no_source_of_income	4	50000	Mungula camp	2	yes	2	between_1___3_years	4	4	3	pit_latrine_without_slab	2	yes	2	in_own_yard_plot	2	no	1	pit_latrine	4	10	girl__18_years	4	no	1	often	often	often	often	often	never	2	1	2	always__both_inside_the_house_and_outsid	1	1	0	0	never	1
2	1	no_formal_education	1	married	1	yes	2	i_have_no_source_of_income	4	50000	Refugee camp	4	yes	2	between_3_5_years	5	10	3	pit_latrine_without_slab	2	no	1	in_own_dwelling	1	no	1	pit_latrine	4	20	adult_woman__18_years	2	no	1	never	sometimes	sometimes	never	never	never	1	1	1	always__both_inside_the_house_and_outsid	1	3	2	0	never	1
2	1	primary_education	2	married	1	yes	2	i_have_no_source_of_income	4	70000	Mungula camp	2	yes	2	more_than_5_years	6	7	3	pit_latrine_without_slab	2	yes	2	in_own_dwelling	1	no	1	pit_latrine	4	6	adult_woman__18_years	2	no	1	often	often	often	never	often	sometimes	2	1	1	only_when_outside	4	1	0	0	never	1
2	1	no_formal_education	1	married	1	yes	2	i_have_no_source_of_income	4	50000	Refugee camp	4	yes	2	between_1___3_years	4	6	2	pit_latrine_without_slab	2	no	1	in_own_dwelling	1	no	1	pit_latrine	4	25	adult_woman__18_years	2	no	1	sometimes	sometimes	sometimes	never	sometimes	never	1	1	1	always__both_inside_the_house_and_outsid	1	1	0	0	never	1
2	2	primary_education	2	married	1	yes	2	i_have_no_source_of_income	4	50000	Mungula camp	2	yes	2	between_1___3_years	4	6	2	pit_latrine_with_slab	1	no	1	in_own_yard_plot	2	no	1	pit_latrine	4	20	adult_woman__18_years	2	no	1	often	sometimes	often	never	sometimes	never	2	1	2	always__both_inside_the_house_and_outsid	1	6	4	1	never	1
2	1	primary_education	2	married	1	yes	2	i_have_no_source_of_income	4	50000	Refugee camp	4	yes	2	between_1___3_years	4	8	2	pit_latrine_without_slab	2	no	1	in_own_dwelling	1	no	1	pit_latrine	4	30	adult_woman__18_years	2	no	1	sometimes	often	sometimes	never	sometimes	never	1	1	1	always__both_inside_the_house_and_outsid	1	2	1	0	a_few_times	1
2	2	no_formal_education	1	married	1	yes	2	i_have_no_source_of_income	4	60000	Refugee camp	4	yes	2	between_1___3_years	4	6	2	pit_latrine_without_slab	2	yes	2	in_own_yard_plot	2	no	1	pit_latrine	4	25	adult_woman__18_years	2	no	1	sometimes	sometimes	sometimes	never	sometimes	never	1	1	1	always__both_inside_the_house_and_outsid	1	7	6	0	never	1
2	2	primary_education	2	married	1	yes	2	i_have_no_source_of_income	4	200000	Mungula camp	2	yes	2	between_1___3_years	4	8	1	pit_latrine_with_slab	1	no	1	in_own_yard_plot	2	no	1	pit_latrine	4	15	adult_woman__18_years	2	no	1	often	often	often	never	often	never	2	1	2	always__both_inside_the_house_and_outsid	1	5	4	0	never	2
2	2	primary_education	2	married	1	yes	2	i_have_no_source_of_income	4	45000	Mungula camp	2	yes	2	more_than_5_years	6	6	1	pit_latrine_with_slab	1	yes	2	in_own_yard_plot	2	no	1	pit_latrine	4	4	adult_woman__18_years	2	no	1	often	often	often	never	often	rarely	2	1	2	only_when_outside	4	4	3	0	never	1
2	2	primary_education	2	married	1	yes	2	formal_employment	3	225000	Mungula camp	2	yes	2	more_than_5_years	6	8	3	pit_latrine_with_slab	1	no	1	in_own_yard_plot	2	no	1	pit_latrine	4	10	adult_woman__18_years	2	no	1	often	often	often	never	often	never	2	1	2	always__both_inside_the_house_and_outsid	1	5	4	0	never	1
2	1	primary_education	2	married	1	yes	2	i_have_no_source_of_income	4	80000	Refugee camp	4	yes	2	between_3_months_6_months	2	6	1	pit_latrine_with_slab	1	no	1	in_own_dwelling	1	no	1	pit_latrine	4	20	adult_woman__18_years	2	yes	2	often	often	often	often	often	rarely	2	2	2	always__both_inside_the_house_and_outsid	1	2	1	0	never	1
2	2	primary_education	2	married	1	yes	2	i_have_no_source_of_income	4	50000	Refugee camp	4	yes	2	between_3_5_years	5	6	2	pit_latrine_with_slab	1	yes	2	in_own_yard_plot	2	no	1	pit_latrine	4	20	adult_woman__18_years	2	no	1	sometimes	sometimes	sometimes	sometimes	never	never	2	1	1	only_when_outside	4	2	1	0	never	1
2	2	primary_education	2	married	1	no	1	i_have_no_source_of_income	4	50000	Refugee camp	4	yes	2	between_1___3_years	4	6	2	pit_latrine_without_slab	2	yes	2	in_own_yard_plot	2	no	1	pit_latrine	4	5	adult_woman__18_years	2	no	1	never	never	sometimes	never	never	never	2	1	1	always__both_inside_the_house_and_outsid	1	3	2	0	never	1
2	1	secondary_education	3	married	1	yes	2	business	1	70000	Mungula camp	2	yes	2	between_6_months_1_year	3	2	0	pit_latrine_with_slab	1	yes	2	in_own_yard_plot	2	no	1	i_do_not_have_young_children	3	15	adult_woman__18_years	2	no	1	often	often	often	never	often	never	2	1	2	always__both_inside_the_house_and_outsid	1	1	0	0	never	1
2	1	no_formal_education	1	married	1	yes	2	i_have_no_source_of_income	4	55000	Refugee camp	4	yes	2	between_3_5_years	5	5	1	pit_latrine_without_slab	2	no	1	in_own_dwelling	1	no	1	pit_latrine	4	20	adult_woman__18_years	2	no	1	sometimes	sometimes	never	never	sometimes	never	1	1	1	only_when_outside	4	1	0	0	never	1
2	1	no_formal_education	1	married	1	yes	2	i_have_no_source_of_income	4	51000	Refugee camp	4	yes	2	between_3_5_years	5	6	2	pit_latrine_without_slab	2	no	1	in_own_yard_plot	2	no	1	pit_latrine	4	20	adult_woman__18_years	2	no	1	sometimes	sometimes	sometimes	never	never	never	1	1	1	always__both_inside_the_house_and_outsid	1	1	0	0	never	1
2	2	primary_education	2	married	1	no	1	i_have_no_source_of_income	4	36000	Refugee camp	4	yes	2	between_1___3_years	4	6	2	pit_latrine_without_slab	2	no	1	in_own_dwelling	1	no	1	pit_latrine	4	30	adult_woman__18_years	2	no	1	never	sometimes	sometimes	sometimes	sometimes	sometimes	2	1	1	always__both_inside_the_house_and_outsid	1	3	2	0	never	1
2	2	primary_education	2	married	1	no	1	i_have_no_source_of_income	4	50000	Refugee camp	4	yes	2	between_6_months_1_year	3	6	2	pit_latrine_with_slab	1	no	1	in_own_dwelling	1	no	1	pit_latrine	4	5	adult_woman__18_years	2	no	1	sometimes	sometimes	sometimes	never	sometimes	never	1	1	1	always__both_inside_the_house_and_outsid	1	3	2	0	never	1
2	2	primary_education	2	married	1	no	1	i_have_no_source_of_income	4	50000	Mungula camp	2	yes	2	more_than_5_years	6	8	3	pit_latrine_with_slab	1	yes	2	in_own_yard_plot	2	yes	2	pit_latrine	4	5	girl__18_years	4	no	1	often	often	often	rarely	never	often	2	2	2	always__both_inside_the_house_and_outsid	1	5	4	0	never	1
2	2	secondary_education	3	married	1	no	1	i_have_no_source_of_income	4	50000	Refugee camp	4	yes	2	between_6_months_1_year	3	6	2	pit_latrine_with_slab	1	no	1	in_own_yard_plot	2	no	1	pit_latrine	4	25	adult_woman__18_years	2	no	1	sometimes	sometimes	sometimes	never	sometimes	never	2	1	1	always__both_inside_the_house_and_outsid	1	3	2	0	never	1
2	1	primary_education	2	married	1	yes	2	i_have_no_source_of_income	4	60000	Mungula camp	2	yes	2	between_1___3_years	4	3	0	pit_latrine_without_slab	2	no	1	in_own_dwelling	1	no	1	i_do_not_have_young_children	3	20	girl__18_years	4	yes	2	often	often	often	often	often	never	2	1	1	only_inside_the_house	3	1	0	0	never	1
2	2	primary_education	2	married	1	yes	2	i_have_no_source_of_income	4	60000	Mungula camp	2	yes	2	between_1___3_years	4	6	2	pit_latrine_with_slab	1	no	1	in_own_yard_plot	2	no	1	pit_latrine	4	10	adult_woman__18_years	2	no	1	often	often	often	never	often	never	2	2	2	always__both_inside_the_house_and_outsid	1	3	3	0	never	1
2	2	primary_education	2	married	1	yes	2	i_have_no_source_of_income	4	50000	Mungula camp	2	yes	2	between_1___3_years	4	5	2	pit_latrine_with_slab	1	no	1	in_own_yard_plot	2	no	1	pit_latrine	4	20	adult_woman__18_years	2	no	1	often	often	often	often	often	never	2	2	2	always__both_inside_the_house_and_outsid	1	4	4	0	never	1
2	2	primary_education	2	married	1	no	1	i_have_no_source_of_income	4	55000	Refugee camp	4	yes	2	between_1___3_years	4	6	4	pit_latrine_without_slab	2	no	1	in_own_dwelling	1	no	1	pit_latrine	4	20	adult_woman__18_years	2	no	1	sometimes	sometimes	sometimes	sometimes	sometimes	never	2	1	1	always__both_inside_the_house_and_outsid	1	3	2	0	never	1
2	2	primary_education	2	married	1	yes	2	i_have_no_source_of_income	4	60000	Mungula camp	2	yes	2	between_1___3_years	4	5	1	pit_latrine_with_slab	1	no	1	in_own_yard_plot	2	no	1	pit_latrine	4	20	adult_woman__18_years	2	yes	2	often	often	often	often	often	never	2	1	2	always__both_inside_the_house_and_outsid	1	3	3	0	never	1
2	1	primary_education	2	married	1	yes	2	i_have_no_source_of_income	4	60000	Mungula camp	2	yes	2			3	0	pit_latrine_without_slab	2	yes	2	in_own_dwelling	1	no	1	pit_latrine	4	38	adult_woman__18_years	2	no	1	often	often	often	often	often	never	2	1	2	always__both_inside_the_house_and_outsid	1	1	0	0	never	1
2	1	primary_education	2	married	1	yes	2	i_have_no_source_of_income	4	50000	Mungula camp	2	yes	2	between_1___3_years	4	4	2	pit_latrine_with_slab	1	yes	2	in_own_yard_plot	2	no	1	pit_latrine	4	3	adult_woman__18_years	2	no	1	often	often	often	often	often	often	2	1	2	always__both_inside_the_house_and_outsid	1	3	3	0	never	1
2	3	primary_education	2	married	1	yes	2	i_have_no_source_of_income	4	40000	Mungula camp	2	yes	2	between_3_5_years	5	6	1	pit_latrine_without_slab	2	yes	2	in_own_yard_plot	2	no	1	pit_latrine	4	30	adult_woman__18_years	2	yes	2	often	often	often	never	often	never	2	2	2	always__both_inside_the_house_and_outsid	1	6	6	0	always	1
2	1	primary_education	2	married	1	yes	2	i_have_no_source_of_income	4	60000	Mungula camp	2	yes	2	between_3_5_years	5	5	2	pit_latrine_with_slab	1	no	1	in_own_dwelling	1	no	1	pit_latrine	4	3	girl__18_years	4	no	1	often	often	often	never	often	never	2	2	2	always__both_inside_the_house_and_outsid	1	3	3	0	never	1
2	2	primary_education	2	married	1	no	1	i_have_no_source_of_income	4	50000	Refugee camp	4	yes	2	between_6_months_1_year	3	3	2	pit_latrine_without_slab	2	no	1	in_own_dwelling	1	no	1	pit_latrine	4	30	adult_woman__18_years	2	no	1	often	often	sometimes	never	sometimes	never	2	1	1	always__both_inside_the_house_and_outsid	1	3	2	0	never	1
2	2	primary_education	2	married	1	yes	2	i_have_no_source_of_income	4	45000	Mungula camp	2	yes	2	between_3_months_6_months	2	6	2	pit_latrine_with_slab	1	yes	2	in_own_yard_plot	2	no	1	pit_latrine	4	10	girl__18_years	4	no	1	often	often	often	never	often	never	2	1	2	only_when_outside	4	6	6	0	never	1
2	1	primary_education	2	married	1	yes	2	i_have_no_source_of_income	4	50000	Refugee camp	4	yes	2	between_3_5_years	5	6	2	pit_latrine_without_slab	2	no	1	in_own_dwelling	1	no	1	pit_latrine	4	20	adult_woman__18_years	2	no	1	sometimes	sometimes	never	never	sometimes	never	2	1	1	always__both_inside_the_house_and_outsid	1	2	0	0	never	1
2	1	primary_education	2	married	1	yes	2	i_have_no_source_of_income	4	50000	Mungula camp	2	yes	2	between_1___3_years	4	8	1	pit_latrine_with_slab	1	no	1	in_own_dwelling	1	no	1	pit_latrine	4	3	girl__18_years	4	no	1	often	often	often	never	often	never	2	1	1	always__both_inside_the_house_and_outsid	1	1	0	0	never	1
2	2	secondary_education	3	married	1	yes	2	i_have_no_source_of_income	4	60000	Refugee camp	4	yes	2	between_3_5_years	5	6	2	pit_latrine_without_slab	2	no	1	in_own_dwelling	1	no	1	pit_latrine	4	20	adult_woman__18_years	2	no	1	often	often	often	never	often	never	2	1	1	always__both_inside_the_house_and_outsid	1	5	4	0	never	1
2	2	primary_education	2	married	1	yes	2	i_have_no_source_of_income	4	50000	Refugee camp	4	yes	2	between_3_5_years	5	3	1	pit_latrine_without_slab	2	no	1	in_own_dwelling	1	no	1	pit_latrine	4	20	adult_woman__18_years	2	no	1	sometimes	sometimes	sometimes	never	sometimes	never	1	1	1	always__both_inside_the_house_and_outsid	1	2	1	0	never	1
2	2	primary_education	2	married	1	yes	2	i_have_no_source_of_income	4	50000	Refugee camp	4	yes	2	between_3_5_years	5	5	2	pit_latrine_without_slab	2	no	1	in_own_dwelling	1	no	1	pit_latrine	4	25	adult_woman__18_years	2	no	1	often	sometimes	sometimes	never	sometimes	never	2	1	1	always__both_inside_the_house_and_outsid	1	2	1	0	never	1
2	1	primary_education	2	married	1	yes	2	i_have_no_source_of_income	4	100000	Refugee camp	4	yes	2	between_3_5_years	5	6	2	pit_latrine_without_slab	2	no	1	in_own_dwelling	1	no	1	pit_latrine	4	20	adult_woman__18_years	2	no	1	sometimes	sometimes	sometimes	never	sometimes	never	2	1	1	always__both_inside_the_house_and_outsid	1	3	2	0	never	1
2	2	no_formal_education	1	married	1	yes	2	i_have_no_source_of_income	4	20000	Refugee camp	4	yes	2	between_1___3_years	4	5	2	pit_latrine_without_slab	2	no	1	in_own_dwelling	1	no	1	pit_latrine	4	5	adult_woman__18_years	2	no	1	sometimes	sometimes	sometimes	never	sometimes	sometimes	1	1	1	always__both_inside_the_house_and_outsid	1	3	2	0	never	1
2	1	secondary_education	3	married	1	yes	2	i_have_no_source_of_income	4	60000	Mungula camp	2	yes	2	more_than_5_years	6	3	0	pit_latrine_with_slab	1	no	1	in_own_dwelling	1	no	1	i_do_not_have_young_children	3	15	adult_woman__18_years	2	no	1	often	often	never	never	often	never	2	1	2	always__both_inside_the_house_and_outsid	1	1	0	0	always	1
2	1	primary_education	2	married	1	yes	2	i_have_no_source_of_income	4	50000	Mungula camp	2	yes	2	between_6_months_1_year	3	6	0	pit_latrine_without_slab	2	no	1	in_own_dwelling	1	no	1	pit_latrine	4	10	adult_woman__18_years	2	no	1	often	often	often	often	often	never	2	1	2	always__both_inside_the_house_and_outsid	1	1	0	0	always	1
2	1	primary_education	2	married	1	yes	2	i_have_no_source_of_income	4	60000	Mungula camp	2	yes	2	between_3_months_6_months	2	2	0	pit_latrine_with_slab	1	no	1	in_own_dwelling	1	no	1	i_do_not_have_young_children	3	10	adult_woman__18_years	2	no	1	often	often	often	never	often	never	2	2	1	always__both_inside_the_house_and_outsid	1	1	0	0	never	1
2	1	primary_education	2	married	1	yes	2	i_have_no_source_of_income	4	50000	Mungula camp	2	yes	2	more_than_5_years	6	7	2	pit_latrine_with_slab	1	no	1	in_own_dwelling	1	no	1	pit_latrine	4	6	adult_woman__18_years	2	no	1	often	often	often	never	often	never	2	2	2	always__both_inside_the_house_and_outsid	1	4	3	0	always	1
2	2	primary_education	2	married	1	yes	2	i_have_no_source_of_income	4	60000	Mungula camp	2	yes	2	more_than_5_years	6	7	1	pit_latrine_without_slab	2	no	1	in_own_dwelling	1	no	1	pit_latrine	4	6	adult_woman__18_years	2	no	1	often	often	often	never	often	never	2	2	2	always__both_inside_the_house_and_outsid	1	5	4	0	always	1
2	1	primary_education	2	married	1	yes	2	i_have_no_source_of_income	4	70000	Mungula camp	2	yes	2	between_1___3_years	4	2	0	pit_latrine_with_slab	1	no	1	in_own_dwelling	1	no	1	pit_latrine	4	8	adult_woman__18_years	2	no	1	often	often	sometimes	sometimes	often	never	2	1	2	never_wear_shoes_inside_or_outside	2	4	2	0	always	1
2	1	primary_education	2	married	1	yes	2	i_have_no_source_of_income	4	60000	Mungula camp	2	yes	2	more_than_5_years	6	4	1	pit_latrine_with_slab	1	no	1	in_own_dwelling	1	no	1	pit_latrine	4	6	adult_woman__18_years	2	no	1	often	often	often	never	often	never	2	1	2	always__both_inside_the_house_and_outsid	1	4	2	0	never	1
2	2	primary_education	2	married	1	yes	2	i_have_no_source_of_income	4	50000	Mungula camp	2	yes	2	between_3_months_6_months	2	4	2	pit_latrine_without_slab	2	no	1	in_own_yard_plot	2	no	1	i_do_not_have_young_children	3	10	adult_woman__18_years	2	no	1	often	often	often	sometimes	often	never	2	1	2	always__both_inside_the_house_and_outsid	1	2	1	0	always	1
2	3	primary_education	2	married	1	yes	2	i_have_no_source_of_income	4	80000	Mungula camp	2	yes	2			8	1	pit_latrine_without_slab	2	no	1	in_own_yard_plot	2	no	1	pit_latrine	4	10	adult_woman__18_years	2	no	1	often	often	sometimes	often	often	never	2	1	2	always__both_inside_the_house_and_outsid	1	10	9	0	always	1
2	2	primary_education	2	married	1	yes	2	i_have_no_source_of_income	4	80000	Mungula camp	2	yes	2	more_than_5_years	6	7	0	pit_latrine_without_slab	2	no	1	in_own_dwelling	1	no	1	pit_latrine	4	6	adult_woman__18_years	2	no	1	often	often	often	never	often	never	2	1	2	always__both_inside_the_house_and_outsid	1	4	3	0	always	1
2	2	primary_education	2	married	1	yes	2	i_have_no_source_of_income	4	60000	Mungula camp	2	yes	2	between_1___3_years	4	4	0	pit_latrine_without_slab	2	no	1	in_own_dwelling	1	no	1	pit_latrine	4	10	adult_woman__18_years	2	no	1	often	often	often	never	sometimes	often	2	1	2	only_when_outside	4	4	3	0	never	1
2	2	primary_education	2	married	1	yes	2	i_have_no_source_of_income	4	70000	Mungula camp	2	yes	2	more_than_5_years	6	7	2	pit_latrine_without_slab	2	no	1	in_own_yard_plot	2	no	1	pit_latrine	4	6	adult_woman__18_years	2	no	1	often	often	often	never	sometimes	never	2	1	2	always__both_inside_the_house_and_outsid	1	5	4	0	never	1
2	2	primary_education	2	married	1	yes	2	i_have_no_source_of_income	4	55000	Refugee camp	4	yes	2	between_1___3_years	4	6	2	pit_latrine_with_slab	1	yes	2	in_own_yard_plot	2	no	1	pit_latrine	4	30	adult_woman__18_years	2	no	1	sometimes	sometimes	never	never	sometimes	never	1	1	1	always__both_inside_the_house_and_outsid	1	2	1	0	never	1
2	1	primary_education	2	married	1	yes	2	i_have_no_source_of_income	4	80000	Mungula camp	2	yes	2	between_1___3_years	4	2	0	pit_latrine_with_slab	1	yes	2	in_own_yard_plot	2	no	1	i_do_not_have_young_children	3	8	adult_woman__18_years	2	no	1	often	often	often	never	sometimes	never	2	1	2	always__both_inside_the_house_and_outsid	1	1	0	0	never	1
2	2	primary_education	2	married	1	yes	2	i_have_no_source_of_income	4	80000	Mungula camp	2	yes	2	more_than_5_years	6	6	1	pit_latrine_with_slab	1	no	1	in_own_dwelling	1	no	1	pit_latrine	4	10	adult_woman__18_years	2	no	1	often	often	often	never	sometimes	never	2	1	2	always__both_inside_the_house_and_outsid	1	5	4	0	never	1
2	1	primary_education	2	married	1	yes	2	i_have_no_source_of_income	4	55000	Refugee camp	4	yes	2	between_3_5_years	5	6	2	pit_latrine_without_slab	2	no	1	in_own_dwelling	1	no	1	pit_latrine	4	30	girl__18_years	4	no	1	sometimes	sometimes	never	never	sometimes	never	2	1	1	always__both_inside_the_house_and_outsid	1	2	0	0	never	1
2	2	primary_education	2	married	1	yes	2	i_have_no_source_of_income	4	100000	Mungula camp	2	yes	2	between_1___3_years	4	5	2	pit_latrine_without_slab	2	no	1	in_own_dwelling	1	no	1	pit_latrine	4	10	adult_woman__18_years	2	no	1	often	often	often	never	sometimes	never	2	1	2	always__both_inside_the_house_and_outsid	1	4	3	0	always	1
2	2	primary_education	2	married	1	yes	2	i_have_no_source_of_income	4	80000	Mungula camp	2	yes	2	between_3_5_years	5	9	1	pit_latrine_without_slab	2	no	1	in_own_yard_plot	2	no	1	pit_latrine	4	8	adult_woman__18_years	2	no	1	often	often	often	never	often	never	2	2	2	always__both_inside_the_house_and_outsid	1	6	5	0	always	1
2	2	no_formal_education	1	married	1	yes	2	i_have_no_source_of_income	4	55000	Refugee camp	4	yes	2	between_3_5_years	5	6	2	pit_latrine_without_slab	2	no	1	in_own_dwelling	1	no	1	pit_latrine	4	20	adult_woman__18_years	2	no	1	sometimes	sometimes	sometimes	never	sometimes	never	2	1	2	always__both_inside_the_house_and_outsid	1	8	3	4	never	1
2	2	primary_education	2	married	1	yes	2	i_have_no_source_of_income	4	60000	Mungula camp	2	yes	2	more_than_5_years	6	7	2	pit_latrine_without_slab	2	no	1	in_own_dwelling	1	no	1	pit_latrine	4	30	adult_woman__18_years	2	yes	2	often	often	often	often	sometimes	never	2	1	1	always__both_inside_the_house_and_outsid	1	6	5	0	never	1
2	1	primary_education	2	married	1	yes	2	i_have_no_source_of_income	4	55000	Refugee camp	4	yes	2	between_3_5_years	5	8	2	pit_latrine_without_slab	2	no	1	in_own_dwelling	1	no	1	pit_latrine	4	5	adult_woman__18_years	2	no	1	sometimes	sometimes	sometimes	never	sometimes	never	2	1	1	always__both_inside_the_house_and_outsid	1	1	0	0	never	1
2	2	secondary_education	3	married	1	yes	2	i_have_no_source_of_income	4	80000	Mungula camp	2	yes	2	between_1___3_years	4	6	2	pit_latrine_with_slab	1	no	1	in_own_dwelling	1	no	1	pit_latrine	4	10	adult_woman__18_years	2	no	1	often	often	often	never	often	never	2	1	2	always__both_inside_the_house_and_outsid	1	7	6	0	never	1
2	2	primary_education	2	married	1	yes	2	i_have_no_source_of_income	4	66000	Refugee camp	4	yes	2	more_than_5_years	6	6	2	pit_latrine_without_slab	2	no	1	in_own_dwelling	1	no	1	pit_latrine	4	20	adult_woman__18_years	2	no	1	sometimes	sometimes	sometimes	sometimes	sometimes	never	1	1	1	always__both_inside_the_house_and_outsid	1	3	2	0	never	1
2	2	secondary_education	3	married	1	yes	2	i_have_no_source_of_income	4	100000	Mungula camp	2	yes	2	between_1___3_years	4	8	2	pit_latrine_with_slab	1	no	1	in_own_dwelling	1	no	1	pit_latrine	4	10	adult_woman__18_years	2	no	1	often	often	never	never	often	never	2	1	2	always__both_inside_the_house_and_outsid	1	2	1	0	never	1
2	2	secondary_education	3	married	1	yes	2	i_have_no_source_of_income	4	100000	Refugee camp	4	yes	2	between_1___3_years	4	5	2	pit_latrine_without_slab	2	no	1	in_own_dwelling	1	no	1	pit_latrine	4	20	adult_woman__18_years	2	no	1	sometimes	sometimes	sometimes	never	sometimes	never	2	1	1	always__both_inside_the_house_and_outsid	1	2	0	1	never	1
2	1	secondary_education	3	married	1	yes	2	i_have_no_source_of_income	4	100000	Mungula camp	2	yes	2	less_than_3_months	1	14	2	pit_latrine_with_slab	1	no	1	in_own_yard_plot	2	yes	2	pit_latrine	4	10	adult_woman__18_years	2	no	1	sometimes	often	often	never	often	never	2	2	2	always__both_inside_the_house_and_outsid	1	1	0	0	never	1
2	1	primary_education	2	married	1	yes	2	i_have_no_source_of_income	4	50000	Mungula camp	2	yes	2	between_6_months_1_year	3	5	2	pit_latrine_with_slab	1	no	1	in_own_dwelling	1	no	1	pit_latrine	4	6	adult_woman__18_years	2	no	1	often	sometimes	often	often	often	never	2	1	2	always__both_inside_the_house_and_outsid	1	2	1	0	always	1
2	2	primary_education	2	married	1	yes	2	i_have_no_source_of_income	4	60000	Mungula camp	2	yes	2	between_3_months_6_months	2	6	3	pit_latrine_without_slab	2	no	1	in_own_dwelling	1	no	1	pit_latrine	4	8	adult_woman__18_years	2	no	1	often	sometimes	often	never	never	never	2	1	2	always__both_inside_the_house_and_outsid	1	1	0	0	always	1
2	1	primary_education	2	married	1	yes	2	i_have_no_source_of_income	4	60000	Mungula camp	2	yes	2	between_1___3_years	4	4	0	pit_latrine_with_slab	1	no	1	in_own_dwelling	1	no	1	i_do_not_have_young_children	3	15	adult_woman__18_years	2	yes	2	often	often	often	often	often	never	2	2	2	always__both_inside_the_house_and_outsid	1	1	0	0	always	1
2	1	primary_education	2	married	1	yes	2	i_have_no_source_of_income	4	70000	Mungula camp	2	yes	2	between_6_months_1_year	3	4	2	pit_latrine_without_slab	2	no	1	in_own_dwelling	1	no	1	pit_latrine	4	10	adult_woman__18_years	2	no	1	often	sometimes	often	never	sometimes	never	2	1	2	always__both_inside_the_house_and_outsid	1	2	0	0	always	1
2	2	primary_education	2	married	1	yes	2	i_have_no_source_of_income	4	80000	Mungula camp	2	yes	2	more_than_5_years	6	6	2	pit_latrine_without_slab	2	no	1	in_own_yard_plot	2	no	1	pit_latrine	4	8	adult_woman__18_years	2	no	1	often	often	often	often	never	rarely	2	1	2	always__both_inside_the_house_and_outsid	1	7	6	0	always	1
2	1	primary_education	2	married	1	yes	2	i_have_no_source_of_income	4	65000	Mungula camp	2	yes	2	more_than_5_years	6	6	2	pit_latrine_without_slab	2	no	1	in_own_dwelling	1	no	1	pit_latrine	4	9	adult_woman__18_years	2	no	1	often	often	sometimes	never	sometimes	never	2	2	2	always__both_inside_the_house_and_outsid	1	4	2	0	always	1
2	2	primary_education	2	married	1	yes	2	i_have_no_source_of_income	4	70000	Mungula camp	2	yes	2	between_3_months_6_months	2	5	1	pit_latrine_without_slab	2	no	1	in_own_dwelling	1	no	1	pit_latrine	4	10	adult_woman__18_years	2	no	1	often	often	never	never	often	never	2	1	2	only_when_outside	4	3	2	0	always	1
2	2	primary_education	2	married	1	yes	2	i_have_no_source_of_income	4	50000	Mungula camp	2	yes	2	less_than_3_months	1	6	2	pit_latrine_with_slab	1	no	1	in_own_dwelling	1	no	1	pit_latrine	4	10	adult_woman__18_years	2	no	1	sometimes	sometimes	never	often	never	never	1	2	2	always__both_inside_the_house_and_outsid	1	6	5	0	never	1
2	1	primary_education	2	married	1	yes	2	i_have_no_source_of_income	4	60000	Mungula camp	2	yes	2	more_than_5_years	6	4	0	pit_latrine_with_slab	1	no	1	in_own_dwelling	1	no	1	i_do_not_have_young_children	3	10	adult_woman__18_years	2	no	1	often	often	often	never	sometimes	often	2	1	2	always__both_inside_the_house_and_outsid	1	2	1	0	always	1
2	2	primary_education	2	married	1	yes	2	i_have_no_source_of_income	4	60000	Mungula camp	2	yes	2	between_1___3_years	4	6	2	pit_latrine_without_slab	2	no	1	in_own_yard_plot	2	no	1	i_do_not_have_young_children	3	10	adult_woman__18_years	2	no	1	often	often	sometimes	often	never	never	2	2	2	always__both_inside_the_house_and_outsid	1	3	2	0	always	1
2	2	primary_education	2	married	1	yes	2	i_have_no_source_of_income	4	70000	Mungula camp	2	yes	2	between_3_5_years	5	7	3	pit_latrine_without_slab	2	no	1	in_own_yard_plot	2	no	1	bury	2	12	adult_woman__18_years	2	no	1	often	often	often	rarely	sometimes	never	2	1	2	only_when_outside	4	5	3	0	never	1
2	1	primary_education	2	married	1	yes	2	i_have_no_source_of_income	4	60000	Mungula camp	2	yes	2	less_than_3_months	1	4	0	pit_latrine_without_slab	2	no	1	in_own_yard_plot	2	no	1	i_do_not_have_young_children	3	10	adult_woman__18_years	2	no	1	often	often	often	never	sometimes	never	2	2	2	only_when_outside	4	5	2	2	always	1
2	2	primary_education	2	married	1	yes	2	i_have_no_source_of_income	4	55000	Refugee camp	4	yes	2	between_1___3_years	4	5	2	pit_latrine_without_slab	2	no	1	in_own_dwelling	1	no	1	pit_latrine	4	25	adult_woman__18_years	2	no	1	sometimes	sometimes	sometimes	never	sometimes	never	2	1	2	only_inside_the_house	3	2	1	0	never	1
2	2	primary_education	2	married	1	yes	2	i_have_no_source_of_income	4	65000	Refugee camp	4	yes	2	between_1___3_years	4	7	8	pit_latrine_without_slab	2	no	1	in_own_dwelling	1	no	1	pit_latrine	4	25	adult_woman__18_years	2	no	1	sometimes	sometimes	sometimes	never	sometimes	never	2	1	1	always__both_inside_the_house_and_outsid	1	5	4	0	never	1
2	1	primary_education	2	married	1	yes	2	i_have_no_source_of_income	4	70000	Mungula camp	2	yes	2	less_than_3_months	1	7	1	pit_latrine_with_slab	1	no	1	in_own_dwelling	1	no	1	pit_latrine	4	10	adult_woman__18_years	2	no	1	sometimes	often	often	never	sometimes	never	2	2	2	always__both_inside_the_house_and_outsid	1	2	1	0	never	1
2	2	primary_education	2	married	1	yes	2	i_have_no_source_of_income	4	50000	Mungula camp	2	yes	2	more_than_5_years	6	5	2	pit_latrine_without_slab	2	no	1	in_own_dwelling	1	no	1	pit_latrine	4	8	adult_woman__18_years	2	no	1	often	sometimes	often	never	sometimes	never	2	1	2	only_when_outside	4	5	4	0	always	1
2	2	primary_education	2	married	1	yes	2	i_have_no_source_of_income	4	66000	Refugee camp	4	yes	2	between_3_5_years	5	6	2	pit_latrine_without_slab	2	no	1	in_own_yard_plot	2	no	1	pit_latrine	4	25	adult_woman__18_years	2	no	1	sometimes	sometimes	sometimes	never	sometimes	never	2	1	1	always__both_inside_the_house_and_outsid	1	6	5	0	never	1
2	1	primary_education	2	married	1	yes	2	i_have_no_source_of_income	4	70000	Mungula camp	2	yes	2	between_6_months_1_year	3	4	1	pit_latrine_with_slab	1	no	1	in_own_dwelling	1	no	1	pit_latrine	4	10	adult_woman__18_years	2	no	1	often	often	often	never	often	never	2	1	2	always__both_inside_the_house_and_outsid	1	3	2	0	always	1
2	1	primary_education	2	married	1	yes	2	i_have_no_source_of_income	4	66000	Refugee camp	4	yes	2	between_1___3_years	4	10	3	pit_latrine_without_slab	2	yes	2	in_own_dwelling	1	no	1	pit_latrine	4	25	adult_woman__18_years	2	no	1	sometimes	sometimes	sometimes	never	sometimes	never	2	1	1	always__both_inside_the_house_and_outsid	1	1	0	0	never	1
2	2	primary_education	2	married	1	yes	2	i_have_no_source_of_income	4	65000	Refugee camp	4	yes	2	between_1___3_years	4	6	2	pit_latrine_without_slab	2	no	1	in_own_dwelling	1	no	1	pit_latrine	4	25	adult_woman__18_years	2	no	1	sometimes	sometimes	sometimes	never	sometimes	never	1	1	1	always__both_inside_the_house_and_outsid	1	3	2	0	never	1
2	1	primary_education	2	married	1	yes	2	i_have_no_source_of_income	4	50000	Mungula camp	2	yes	2	between_1___3_years	4	4	1	pit_latrine_without_slab	2	no	1	in_own_dwelling	1	no	1	pit_latrine	4	15	adult_woman__18_years	2	no	1	often	often	often	never	often	never	2	1	2	always__both_inside_the_house_and_outsid	1	2	1	0	always	1
2	2	primary_education	2	married	1	yes	2	i_have_no_source_of_income	4	50000	Mungula camp	2	yes	2	more_than_5_years	6	7	2	pit_latrine_without_slab	2	no	1	in_own_dwelling	1	no	1	pit_latrine	4	10	adult_woman__18_years	2	no	1	often	sometimes	often	never	often	never	2	2	2	always__both_inside_the_house_and_outsid	1	5	4	0	always	1
2	1	primary_education	2	married	1	yes	2	i_have_no_source_of_income	4	50000	Refugee camp	4	yes	2	between_3_5_years	5	7	2	pit_latrine_without_slab	2	no	1	in_own_dwelling	1	no	1	pit_latrine	4	25	adult_woman__18_years	2	no	1	sometimes	sometimes	never	never	sometimes	never	1	1	1	always__both_inside_the_house_and_outsid	1	1	0	0	never	1
2	2	primary_education	2	married	1	yes	2	i_have_no_source_of_income	4	70000	Mungula camp	2	yes	2	between_1___3_years	4	6	1	pit_latrine_without_slab	2	no	1	in_own_dwelling	1	no	1	pit_latrine	4	10	adult_woman__18_years	2	no	1	often	sometimes	sometimes	never	often	never	2	2	2	always__both_inside_the_house_and_outsid	1	4	3	0	never	1
2	2	no_formal_education	1	married	1	yes	2	i_have_no_source_of_income	4	30000	Refugee camp	4	yes	2	between_1___3_years	4	6	2	pit_latrine_without_slab	2	no	1	in_own_dwelling	1	no	1	pit_latrine	4	30	adult_woman__18_years	2	no	1	sometimes	sometimes	never	never	sometimes	never	1	1	1	always__both_inside_the_house_and_outsid	1	3	2	0	never	1
2	1	primary_education	2	married	1	yes	2	i_have_no_source_of_income	4	50000	Mungula camp	2	yes	2	between_6_months_1_year	3	2	0	pit_latrine_with_slab	1	no	1	in_own_dwelling	1	no	1	i_do_not_have_young_children	3	10	adult_woman__18_years	2	no	1	often	often	sometimes	often	often	rarely	2	1	2	always__both_inside_the_house_and_outsid	1	1	0	0	always	1
2	1	secondary_education	3	married	1	yes	2	i_have_no_source_of_income	4	60000	Mungula camp	2	yes	2	between_3_months_6_months	2	3	1	pit_latrine_with_slab	1	no	1	in_own_dwelling	1	no	1	pit_latrine	4	6	adult_woman__18_years	2	no	1	never	often	often	rarely	sometimes	never	2	1	2	only_when_outside	4	2	1	0	always	1
2	2	tertiary_education	4	married	1	yes	2	business	1	80000	Mungula camp	2	yes	2	between_1___3_years	4	4	1	pit_latrine_with_slab	1	no	1	in_own_dwelling	1	yes	2	pit_latrine	4	10	adult_woman__18_years	2	no	1	often	often	sometimes	sometimes	often	never	2	1	2	only_when_outside	4	2	1	0	always	1
2	2	tertiary_education	4	married	1	yes	2	business	1	100000	Mungula camp	2	yes	2	between_1___3_years	4	4	1	pit_latrine_without_slab	2	no	1	in_own_dwelling	1	no	1	pit_latrine	4	10	adult_woman__18_years	2	no	1	often	often	often	never	often	never	2	1	2	only_when_outside	4	2	1	0	a_few_times	1
2	2	tertiary_education	4	married	1	yes	2	i_have_no_source_of_income	4	150000	Mungula camp	2	yes	2	between_3_5_years	5	8	2	pit_latrine_with_slab	1	no	1	in_own_dwelling	1	yes	2	pit_latrine	4	10	adult_woman__18_years	2	no	1	often	often	sometimes	never	often	never	2	2	2	always__both_inside_the_house_and_outsid	1	3	2	0	always	1
2	2	tertiary_education	4	married	1	no	1	business	1	95000	Mungula camp	2	yes	2	between_1___3_years	4	6	2	pit_latrine_with_slab	1	no	1	in_own_dwelling	1	no	1	pit_latrine	4	8	adult_woman__18_years	2	no	1	sometimes	often	often	never	sometimes	never	2	2	2	always__both_inside_the_house_and_outsid	1	3	2	0	most_tmes	1
2	1	primary_education	2	married	1	yes	2	i_have_no_source_of_income	4	50000	Mungula camp	2	yes	2	between_6_months_1_year	3	4	1	pit_latrine_with_slab	1	no	1	in_own_dwelling	1	no	1	pit_latrine	4	12	adult_woman__18_years	2	no	1	sometimes	sometimes	sometimes	never	often	never	2	1	2	always__both_inside_the_house_and_outsid	1	2	1	0	always	1
3	1	primary_education	2	married	1	yes	2	i_have_no_source_of_income	4	50000	Pagirinya	3	yes	2	less_than_3_months	1	6	1	pit_latrine_with_slab	1	no	1	in_own_dwelling	1	no	1	pit_latrine	4	10	adult_woman__18_years	2	no	1	never	never	often	never	never	never	2	2	2	always__both_inside_the_house_and_outsid	1	1	1	0	always	1
3	2	primary_education	2	married	1	yes	2	i_have_no_source_of_income	4	60000	Pagirinya	3	yes	2	between_3_5_years	5	6	2	pit_latrine_without_slab	2	no	1	in_own_dwelling	1	no	1	pit_latrine	4	10	adult_woman__18_years	2	no	1	often	often	sometimes	never	often	never	2	2	2	only_when_outside	4	5	4	0	always	1
3	2	secondary_education	3	married	1	yes	2	casual_labourer	2	200000	Refugee camp	4	yes	2	between_3_5_years	5	5	2	pit_latrine_without_slab	2	no	1	in_own_dwelling	1	no	1	pit_latrine	4	25	adult_woman__18_years	2	no	1	sometimes	sometimes	sometimes	never	sometimes	never	2	1	1	always__both_inside_the_house_and_outsid	1	3	2	0	never	1
3	2	primary_education	2	married	1	yes	2	i_have_no_source_of_income	4	50000	Pagirinya	3	yes	2	between_1___3_years	4	8	2	pit_latrine_without_slab	2	no	1	in_own_dwelling	1	no	1	pit_latrine	4	12	adult_woman__18_years	2	no	1	often	often	never	never	often	never	2	2	2	always__both_inside_the_house_and_outsid	1	9	8	0	always	1
3	2	primary_education	2	married	1	yes	2	i_have_no_source_of_income	4	55000	Refugee camp	4	yes	2	between_3_5_years	5	6	2	pit_latrine_without_slab	2	no	1	in_own_dwelling	1	no	1	pit_latrine	4	30	adult_woman__18_years	2	no	1	often	sometimes	never	never	sometimes	never	1	1	1	always__both_inside_the_house_and_outsid	1	2	1	0	never	1
3	2	primary_education	2	married	1	yes	2	i_have_no_source_of_income	4	60000	Refugee camp	4	yes	2	between_3_5_years	5	6	2	pit_latrine_without_slab	2	no	1	in_own_dwelling	1	no	1	pit_latrine	4	12	adult_woman__18_years	2	no	1	rarely	often	often	never	often	never	2	2	2	always__both_inside_the_house_and_outsid	1	3	2	0	always	1
3	1	secondary_education	3	married	1	yes	2	i_have_no_source_of_income	4	200000	Refugee camp	4	yes	2	between_3_5_years	5	8	2	pit_latrine_without_slab	2	no	1	in_own_dwelling	1	no	1	pit_latrine	4	25	adult_woman__18_years	2	no	1	often	often	sometimes	never	sometimes	never	1	1	1	always__both_inside_the_house_and_outsid	1	1	0	0	never	1
3	1	primary_education	2	married	1	no	1	business	1	70000	Pagirinya	3	yes	2	between_1___3_years	4	5	2	pit_latrine_without_slab	2	no	1	in_own_dwelling	1	no	1	pit_latrine	4	5	adult_woman__18_years	2	no	1	often	often	often	rarely	sometimes	never	2	2	2	always__both_inside_the_house_and_outsid	1	2	1	0	always	1
3	1	no_formal_education	1	married	1	yes	2	i_have_no_source_of_income	4	56000	Refugee camp	4	yes	2	between_3_5_years	5	6	2	pit_latrine_without_slab	2	no	1	in_own_dwelling	1	no	1	pit_latrine	4	26	adult_woman__18_years	2	no	1	sometimes	sometimes	sometimes	never	sometimes	never	1	1	1	always__both_inside_the_house_and_outsid	1	3	2	0	never	1
3	1	primary_education	2	married	1	yes	2	i_have_no_source_of_income	4	50000	Pagirinya	3	yes	2	between_1___3_years	4	5	1	pit_latrine_without_slab	2	no	1	in_own_dwelling	1	no	1	pit_latrine	4	10	adult_woman__18_years	2	no	1	never	often	often	often	sometimes	rarely	2	2	2	only_when_outside	4	2	1	0	a_few_times	1
3	1	no_formal_education	1	married	1	yes	2	i_have_no_source_of_income	4	55000	Refugee camp	4	yes	2	between_3_months_6_months	2	6	2	pit_latrine_without_slab	2	no	1	in_own_dwelling	1	no	1	pit_latrine	4	26	adult_woman__18_years	2	no	1	sometimes	sometimes	sometimes	never	sometimes	never	1	1	1	always__both_inside_the_house_and_outsid	1	4	3	0	never	1
3	2	primary_education	2	married	1	yes	2	i_have_no_source_of_income	4	70000	Pagirinya	3	yes	2	less_than_3_months	1	6	1	pit_latrine_with_slab	1	no	1	in_own_dwelling	1	no	1	pit_latrine	4	8	adult_woman__18_years	2	no	1	often	often	often	never	sometimes	never	2	2	2	always__both_inside_the_house_and_outsid	1	2	1	0	a_few_times	1
3	1	no_formal_education	1	married	1	no	1	i_have_no_source_of_income	4	55000	Refugee camp	4	yes	2	between_3_5_years	5	6	2	pit_latrine_without_slab	2	no	1	in_own_dwelling	1	no	1	pit_latrine	4	25	adult_woman__18_years	2	no	1	sometimes	sometimes	sometimes	never	sometimes	never	1	1	1	always__both_inside_the_house_and_outsid	1	3	2	0	never	1
3	1	primary_education	2	married	1	yes	2	i_have_no_source_of_income	4	70000	Pagirinya	3	yes	2	between_6_months_1_year	3	5	1	pit_latrine_with_slab	1	no	1	in_own_dwelling	1	no	1	pit_latrine	4	15	adult_woman__18_years	2	no	1	often	often	often	often	often	sometimes	2	2	2	only_when_outside	4	3	0	0	always	1
3	1	primary_education	2	married	1	yes	2	i_have_no_source_of_income	4	80000	Pagirinya	3	yes	2	between_3_5_years	5	4	0	pit_latrine_with_slab	1	no	1	in_own_dwelling	1	no	1	pit_latrine	4	8	adult_woman__18_years	2	no	1	often	often	often	never	often	often	2	2	1	only_when_outside	4	1	0	0	most_tmes	1
3	1	primary_education	2	married	1	yes	2	i_have_no_source_of_income	4	70000	Pagirinya	3	yes	2	between_6_months_1_year	3	6	2	pit_latrine_with_slab	1	no	1	in_own_dwelling	1	no	1	pit_latrine	4	8	adult_woman__18_years	2	no	1	sometimes	sometimes	often	sometimes	sometimes	sometimes	2	2	2	always__both_inside_the_house_and_outsid	1	3	2	0	a_few_times	1
3	1	primary_education	2	married	1	yes	2	i_have_no_source_of_income	4	60000	Pagirinya	3	yes	2	between_1___3_years	4	5	1	pit_latrine_without_slab	2	no	1	in_own_dwelling	1	no	1	bury	2	10	adult_woman__18_years	2	no	1	sometimes	sometimes	sometimes	sometimes	often	sometimes	2	1	2	always__both_inside_the_house_and_outsid	1	2	0	8	never	1
3	1	primary_education	2	married	1	yes	2	i_have_no_source_of_income	4	50000	Pagirinya	3	yes	2	between_6_months_1_year	3	4	0	pit_latrine_without_slab	2	no	1	in_own_yard_plot	2	no	1	pit_latrine	4	14	adult_woman__18_years	2	yes	2	never	sometimes	sometimes	never	sometimes	never	2	2	2	only_when_outside	4	1	0	0	never	1
3	1	no_formal_education	1	married	1	yes	2	i_have_no_source_of_income	4	50000	Refugee camp	4	yes	2	more_than_5_years	6	8	2	pit_latrine_without_slab	2	no	1	in_own_dwelling	1	no	1	pit_latrine	4	25	adult_woman__18_years	2	no	1	sometimes	sometimes	sometimes	never	sometimes	never	2	2	2	only_inside_the_house	3	3	2	0	never	1
3	2	secondary_education	3	married	1	yes	2	i_have_no_source_of_income	4	70000	Pagirinya	3	yes	2	between_1___3_years	4	5	2	pit_latrine_without_slab	2	no	1	in_own_dwelling	1	no	1	pit_latrine	4	8	adult_woman__18_years	2	no	1	often	often	never	never	often	never	2	2	2	always__both_inside_the_house_and_outsid	1	5	4	0	most_tmes	1
3	2	no_formal_education	1	married	1	yes	2	i_have_no_source_of_income	4	25000	Refugee camp	4	yes	2	between_3_5_years	5	6	2	pit_latrine_without_slab	2	no	1	in_own_dwelling	1	no	1	pit_latrine	4	20	adult_woman__18_years	2	no	1	sometimes	sometimes	sometimes	never	sometimes	never	1	1	1	only_inside_the_house	3	3	2	0	never	1
3	2	primary_education	2	married	1	yes	2	i_have_no_source_of_income	4	80000	Pagirinya	3	yes	2	more_than_5_years	6	6	2	pit_latrine_without_slab	2	no	1	in_own_dwelling	1	no	1	pit_latrine	4	10	adult_woman__18_years	2	no	1	often	often	often	sometimes	never	never	2	2	2	always__both_inside_the_house_and_outsid	1	2	1	0	always	1
3	2	no_formal_education	1	married	1	yes	2	i_have_no_source_of_income	4	20000	Refugee camp	4	yes	2	between_3_5_years	5	8	2	pit_latrine_without_slab	2	no	1	in_own_dwelling	1	no	1	pit_latrine	4	26	adult_woman__18_years	2	no	1	sometimes	sometimes	sometimes	never	sometimes	never	1	1	1	only_inside_the_house	3	2	1	0	never	1
3	2	primary_education	2	married	1	yes	2	i_have_no_source_of_income	4	90000	Pagirinya	3	yes	2	less_than_3_months	1	6	2	pit_latrine_without_slab	2	no	1	in_own_dwelling	1	no	1	pit_latrine	4	10	adult_woman__18_years	2	no	1	often	often	sometimes	sometimes	often	never	2	2	2	always__both_inside_the_house_and_outsid	1	4	3	0	never	1
3	3	no_formal_education	1	married	1	yes	2	i_have_no_source_of_income	4	55000	Refugee camp	4	yes	2	between_1___3_years	4	10	3	pit_latrine_without_slab	2	no	1	in_own_dwelling	1	no	1	pit_latrine	4	26	adult_woman__18_years	2	no	1	sometimes	sometimes	sometimes	never	sometimes	never	2	1	1	only_when_outside	4	8	7	0	never	1
3	1	primary_education	2	married	1	yes	2	i_have_no_source_of_income	4	60000	Pagirinya	3	yes	2	between_3_months_6_months	2	5	0	ventillated_improved_pit_latri	3	yes	2	in_own_yard_plot	2	no	1	i_do_not_have_young_children	3	10	adult_woman__18_years	2	no	1	sometimes	sometimes	sometimes	never	sometimes	never	2	2	1	only_when_outside	4	1	0	0	most_tmes	1
3	2	no_formal_education	1	married	1	yes	2	i_have_no_source_of_income	4	50000	Refugee camp	4	yes	2	between_3_5_years	5	7	2	pit_latrine_without_slab	2	no	1	in_own_dwelling	1	no	1	pit_latrine	4	25	adult_woman__18_years	2	no	1	often	often	sometimes	never	sometimes	never	1	1	1	always__both_inside_the_house_and_outsid	1	5	4	0	never	1
3	1	secondary_education	3	married	1	yes	2	i_have_no_source_of_income	4	70000	Pagirinya	3	yes	2	between_1___3_years	4	4	0	ventillated_improved_pit_latri	3	no	1	in_own_dwelling	1	yes	2	i_do_not_have_young_children	3	10	adult_woman__18_years	2	no	1	often	often	often	never	sometimes	never	2	2	2	always__both_inside_the_house_and_outsid	1	1	0	0	never	1
3	1	primary_education	2	married	1	yes	2	i_have_no_source_of_income	4	56000	Refugee camp	4	yes	2	between_3_5_years	5	5	1	pit_latrine_without_slab	2	no	1	in_own_dwelling	1	no	1	pit_latrine	4	25	adult_woman__18_years	2	no	1	sometimes	sometimes	sometimes	never	sometimes	never	1	1	1	only_when_outside	4	2	1	0	never	1
3	1	secondary_education	3	married	1	yes	2	i_have_no_source_of_income	4	60000	Pagirinya	3	yes	2	between_1___3_years	4	4	0	pit_latrine_without_slab	2	no	1	in_own_dwelling	1	no	1	i_do_not_have_young_children	3	12	adult_woman__18_years	2	no	1	often	often	never	sometimes	sometimes	never	2	1	2	always__both_inside_the_house_and_outsid	1	2	1	0	never	1
3	1	primary_education	2	married	1	yes	2	business	1	100000	Pagirinya	3	yes	2	less_than_3_months	1	4	1	ventillated_improved_pit_latri	3	no	1	in_own_dwelling	1	no	1	pit_latrine	4	5	adult_woman__18_years	2	no	1	sometimes	often	often	never	often	never	2	1	2	always__both_inside_the_house_and_outsid	1	2	1	0	always	1
3	1	primary_education	2	married	1	yes	2	i_have_no_source_of_income	4	50000	Pagirinya	3	yes	2	between_1___3_years	4	4	0	pit_latrine_with_slab	1	no	1	in_own_dwelling	1	no	1	i_do_not_have_young_children	3	10	girl__18_years	4	no	1	never	sometimes	often	rarely	often	never	2	1	2	only_when_outside	4	1	0	0	never	1
3	1	secondary_education	3	married	1	yes	2	business	1	70000	Pagirinya	3	yes	2	less_than_3_months	1	3	0	pit_latrine_with_slab	1	no	1	in_own_yard_plot	2	no	1	i_do_not_have_young_children	3	10	adult_woman__18_years	2	no	1	often	often	sometimes	never	often	never	2	1	2	always__both_inside_the_house_and_outsid	1	1	0	0	most_tmes	1
3	2	secondary_education	3	seperated	2	no	1	business	1	90000	Pagirinya	3	yes	2	between_3_5_years	5	8	3	pit_latrine_with_slab	1	no	1	in_own_dwelling	1	yes	2	pit_latrine	4	6	adult_woman__18_years	2	no	1	often	sometimes	sometimes	never	often	rarely	2	2	2	always__both_inside_the_house_and_outsid	1	4	3	0	never	1
3	2	tertiary_education	4	married	1	no	1	business	1	150000	Pagirinya	3	yes	2	more_than_5_years	6	9	3	ventillated_improved_pit_latri	3	no	1	in_own_dwelling	1	no	1	pit_latrine	4	7	adult_woman__18_years	2	no	1	sometimes	often	sometimes	never	sometimes	often	2	1	2	always__both_inside_the_house_and_outsid	1	4	3	0	always	1
3	3	secondary_education	3	married	1	yes	2	i_have_no_source_of_income	4	80000	Pagirinya	3	yes	2	between_3_5_years	5	6	1	pit_latrine_without_slab	2	no	1	in_own_dwelling	1	no	1	pit_latrine	4	8	adult_woman__18_years	2	no	1	often	sometimes	never	never	sometimes	never	2	2	1	always__both_inside_the_house_and_outsid	1	5	4	0	most_tmes	1
3	2	tertiary_education	4	married	1	yes	2	business	1	80000	Pagirinya	3	yes	2	between_3_months_6_months	2	3	1	pit_latrine_with_slab	1	no	1	in_own_dwelling	1	no	1	pit_latrine	4	6	adult_woman__18_years	2	no	1	often	often	sometimes	never	sometimes	never	2	1	2	always__both_inside_the_house_and_outsid	1	2	1	0	most_tmes	1
3	2	secondary_education	3	married	1	yes	2	i_have_no_source_of_income	4	70000	Pagirinya	3	yes	2	between_1___3_years	4	6	2	pit_latrine_with_slab	1	no	1	in_own_dwelling	1	no	1	pit_latrine	4	6	adult_woman__18_years	2	no	1	often	sometimes	sometimes	never	often	never	2	1	2	always__both_inside_the_house_and_outsid	1	4	3	0	most_tmes	1
3	2	secondary_education	3	married	1	yes	2	business	1	80000	Pagirinya	3	yes	2	between_3_months_6_months	2	4	1	pit_latrine_with_slab	1	no	1	in_own_dwelling	1	no	1	pit_latrine	4	10	adult_woman__18_years	2	no	1	often	often	sometimes	never	often	rarely	1	2	2	always__both_inside_the_house_and_outsid	1	2	1	0	a_few_times	2
3	1	primary_education	2	married	1	yes	2	i_have_no_source_of_income	4	50000	Pagirinya	3	yes	2	between_1___3_years	4	4	0	pit_latrine_without_slab	2	no	1	in_own_dwelling	1	no	1	i_do_not_have_young_children	3	5	adult_woman__18_years	2	no	1	often	sometimes	sometimes	never	often	never	2	2	2	always__both_inside_the_house_and_outsid	1	2	1	0	never	2
3	1	primary_education	2	married	1	yes	2	i_have_no_source_of_income	4	50000	Pagirinya	3	yes	2	between_1___3_years	4	4	0	pit_latrine_with_slab	1	no	1	in_own_dwelling	1	no	1	i_do_not_have_young_children	3	10	girl__18_years	4	no	1	often	sometimes	sometimes	never	sometimes	rarely	2	1	2	only_when_outside	4	1	0	0	most_tmes	1
3	2	tertiary_education	4	married	1	no	1	business	1	90000	Pagirinya	3	yes	2	between_3_months_6_months	2	5	1	ventillated_improved_pit_latri	3	no	1	in_own_dwelling	1	yes	2	pit_latrine	4	6	adult_woman__18_years	2	no	1	often	often	sometimes	never	often	never	2	1	2	always__both_inside_the_house_and_outsid	1	2	1	0	always	2
3	1	primary_education	2	married	1	yes	2	i_have_no_source_of_income	4	60000	Refugee camp	4	yes	2	between_6_months_1_year	3	4	0	pit_latrine_without_slab	2	no	1	in_own_dwelling	1	no	1	i_do_not_have_young_children	3	10	adult_woman__18_years	2	no	1	often	sometimes	sometimes	never	sometimes	rarely	2	1	2	only_when_outside	4	1	0	0	a_few_times	1
3	2	primary_education	2	married	1	yes	2	i_have_no_source_of_income	4	70000	Pagirinya	3	yes	2	between_3_5_years	5	6	2	pit_latrine_without_slab	2	no	1	in_own_dwelling	1	no	1	pit_latrine	4	10	adult_woman__18_years	2	no	1	often	often	never	never	sometimes	never	2	2	1	only_when_outside	4	6	5	0	always	2
3	1	primary_education	2	married	1	yes	2	i_have_no_source_of_income	4	60000	Pagirinya	3	yes	2	between_3_5_years	5	5	1	pit_latrine_with_slab	1	no	1	in_own_dwelling	1	no	1	pit_latrine	4	10	adult_woman__18_years	2	no	1	sometimes	sometimes	sometimes	never	sometimes	rarely	2	1	2	only_when_outside	4	2	1	8	never	1
3	2	secondary_education	3	married	1	no	1	i_have_no_source_of_income	4	55000	Refugee camp	4	yes	2	between_1___3_years	4	6	2	pit_latrine_without_slab	2	no	1	in_own_dwelling	1	no	1	pit_latrine	4	20	adult_woman__18_years	2	no	1	sometimes	sometimes	sometimes	never	sometimes	never	1	1	1	always__both_inside_the_house_and_outsid	1	3	2	0	never	1
3	1	primary_education	2	married	1	yes	2	i_have_no_source_of_income	4	60000	Pagirinya	3	yes	2	between_3_months_6_months	2	5	2	pit_latrine_without_slab	2	no	1	in_own_dwelling	1	no	1	pit_latrine	4	8	adult_woman__18_years	2	no	1	often	sometimes	often	never	sometimes	never	2	2	2	always__both_inside_the_house_and_outsid	1	6	5	0	most_tmes	2
3	1	primary_education	2	married	1	yes	2	i_have_no_source_of_income	4	50000	Refugee camp	4	yes	2	between_1___3_years	4	8	2	pit_latrine_without_slab	2	no	1	in_own_dwelling	1	no	1	pit_latrine	4	15	adult_woman__18_years	2	no	1	never	sometimes	sometimes	never	sometimes	never	1	1	1	only_when_outside	4	3	2	0	never	1
3	2	primary_education	2	married	1	yes	2	i_have_no_source_of_income	4	70000	Pagirinya	3	yes	2	between_3_months_6_months	2	6	2	pit_latrine_without_slab	2	no	1	in_own_dwelling	1	no	1	pit_latrine	4	10	adult_woman__18_years	2	no	1	often	often	sometimes	sometimes	sometimes	sometimes	2	2	2	only_when_outside	4	5	4	0	most_tmes	1
3	1	primary_education	2	married	1	yes	2	i_have_no_source_of_income	4	60000	Refugee camp	4	yes	2	between_1___3_years	4	6	2	pit_latrine_without_slab	2	no	1	in_own_dwelling	1	no	1	pit_latrine	4	25	adult_woman__18_years	2	no	1	sometimes	sometimes	never	never	sometimes	never	1	1	1	always__both_inside_the_house_and_outsid	1	3	2	0	never	1
3	1	primary_education	2	married	1	yes	2	i_have_no_source_of_income	4	60000	Pagirinya	3	yes	2	between_1___3_years	4	5	1	pit_latrine_without_slab	2	no	1	in_own_yard_plot	2	no	1	pit_latrine	4	10	adult_woman__18_years	2	no	1	sometimes	sometimes	sometimes	sometimes	sometimes	sometimes	2	1	2	only_when_outside	4	3	2	0	always	2
3	1	primary_education	2	married	1	yes	2	i_have_no_source_of_income	4	60000	Pagirinya	3	yes	2	between_3_5_years	5	5	1	pit_latrine_without_slab	2	no	1	in_own_dwelling	1	no	1	pit_latrine	4	10	adult_woman__18_years	2	no	1	sometimes	sometimes	sometimes	sometimes	sometimes	never	2	2	2	only_when_outside	4	3	2	0	always	2
3	1	primary_education	2	married	1	yes	2	i_have_no_source_of_income	4	80000	Refugee camp	4	yes	2	between_1___3_years	4	5	1	pit_latrine_without_slab	2	no	1	in_own_dwelling	1	no	1	pit_latrine	4	8	adult_woman__18_years	2	no	1	often	sometimes	sometimes	rarely	sometimes	sometimes	2	2	1	only_when_outside	4	3	2	0	always	2
3	1	primary_education	2	married	1	yes	2	i_have_no_source_of_income	4	70000	Pagirinya	3	yes	2	between_1___3_years	4	4	1	pit_latrine_with_slab	1	no	1	in_own_dwelling	1	no	1	pit_latrine	4	10	adult_woman__18_years	2	no	1	sometimes	never	sometimes	sometimes	never	never	2	2	2	only_when_outside	4	2	1	0	most_tmes	2
3	1	no_formal_education	1	married	1	yes	2	i_have_no_source_of_income	4	55000	Refugee camp	4	yes	2	between_3_5_years	5	6	1	pit_latrine_without_slab	2	no	1	in_own_dwelling	1	no	1	pit_latrine	4	25	adult_woman__18_years	2	no	1	sometimes	sometimes	sometimes	never	sometimes	never	1	1	1	only_when_outside	4	3	2	0	never	1
3	2	primary_education	2	married	1	yes	2	i_have_no_source_of_income	4	70000	Pagirinya	3	yes	2	more_than_5_years	6	6	1	pit_latrine_with_slab	1	no	1	in_own_dwelling	1	no	1	pit_latrine	4	10	adult_woman__18_years	2	no	1	sometimes	sometimes	sometimes	never	sometimes	never	2	2	2	always__both_inside_the_house_and_outsid	1	3	2	0	a_few_times	2
3	2	primary_education	2	married	1	yes	2	i_have_no_source_of_income	4	55000	Refugee camp	4	yes	2	between_3_5_years	5	12	3	pit_latrine_without_slab	2	no	1	in_own_dwelling	1	no	1	pit_latrine	4	25	adult_woman__18_years	2	no	1	sometimes	sometimes	sometimes	never	sometimes	never	1	1	1	only_when_outside	4	3	2	0	never	1
3	1	primary_education	2	married	1	yes	2	i_have_no_source_of_income	4	50000	Pagirinya	3	yes	2	more_than_5_years	6	6	2	pit_latrine_without_slab	2	no	1	in_own_dwelling	1	no	1	pit_latrine	4	8	girl__18_years	4	no	1	often	sometimes	rarely	sometimes	sometimes	never	2	2	1	only_when_outside	4	1	0	0	most_tmes	2
3	3	primary_education	2	married	1	yes	2	i_have_no_source_of_income	4	70000	Pagirinya	3	yes	2	between_1___3_years	4	6	2	pit_latrine_with_slab	1	no	1	in_own_dwelling	1	no	1	pit_latrine	4	12	adult_man__18_years	1	no	1	sometimes	sometimes	sometimes	often	sometimes	never	2	2	1	always__both_inside_the_house_and_outsid	1	6	5	0	most_tmes	2
3	1	primary_education	2	married	1	yes	2	i_have_no_source_of_income	4	60000	Pagirinya	3	yes	2	between_3_months_6_months	2	3	0	pit_latrine_with_slab	1	no	1	in_own_dwelling	1	no	1	i_do_not_have_young_children	3	12	girl__18_years	4	no	1	sometimes	often	never	often	sometimes	never	2	2	2	only_when_outside	4	1	0	0	always	1
3	1	primary_education	2	married	1	yes	2	i_have_no_source_of_income	4	55000	Refugee camp	4	yes	2	between_3_5_years	5	8	2	pit_latrine_without_slab	2	no	1	in_own_dwelling	1	no	1	pit_latrine	4	20	adult_woman__18_years	2	no	1	sometimes	sometimes	never	never	sometimes	never	1	1	1	only_when_outside	4	2	1	0	never	1
3	2	primary_education	2	married	1	yes	2	i_have_no_source_of_income	4	70000	Pagirinya	3	yes	2	more_than_5_years	6	5	1	pit_latrine_with_slab	1	no	1	in_own_dwelling	1	no	1	pit_latrine	4	8	girl__18_years	4	no	1	never	sometimes	sometimes	sometimes	sometimes	sometimes	1	2	1	only_when_outside	4	6	5	0	most_tmes	2
3	2	primary_education	2	married	1	yes	2	i_have_no_source_of_income	4	45000	Refugee camp	4	yes	2	between_1___3_years	4	7	2	pit_latrine_without_slab	2	no	1	in_own_dwelling	1	no	1	pit_latrine	4	25	adult_woman__18_years	2	no	1	sometimes	sometimes	sometimes	never	sometimes	never	1	1	1	only_inside_the_house	3	3	2	0	never	1
3	2	primary_education	2	married	1	yes	2	i_have_no_source_of_income	4	50000	Pagirinya	3	yes	2	between_3_5_years	5	6	2	pit_latrine_without_slab	2	no	1	in_own_dwelling	1	no	1	pit_latrine	4	10	girl__18_years	4	no	1	sometimes	sometimes	never	sometimes	never	never	2	2	2	only_when_outside	4	3	2	0	a_few_times	2
3	2	secondary_education	3	seperated	2	no	1	business	1	60000	Pagirinya	3	yes	2	between_1___3_years	4	3	0	pit_latrine_with_slab	1	no	1	in_own_dwelling	1	no	1	i_do_not_have_young_children	3	10	girl__18_years	4	no	1	sometimes	never	sometimes	never	never	never	2	2	2	always__both_inside_the_house_and_outsid	1	2	1	0	always	1
3	2	secondary_education	3	widowed	3	no	1	business	1	70000	Pagirinya	3	yes	2	between_1___3_years	4	4	1	pit_latrine_with_slab	1	no	1	in_own_dwelling	1	yes	2	pit_latrine	4	18	adult_woman__18_years	2	no	1	sometimes	often	often	never	never	sometimes	1	1	2	always__both_inside_the_house_and_outsid	1	2	0	0	never	2
3	1	primary_education	2	married	1	yes	2	i_have_no_source_of_income	4	60000	Pagirinya	3	yes	2	between_3_months_6_months	2	3	1	pit_latrine_with_slab	1	no	1	in_own_dwelling	1	no	1	pit_latrine	4	15	adult_man__18_years	1	no	1	often	often	sometimes	never	sometimes	never	2	1	2	only_when_outside	4	1	0	0	always	1
3	2	primary_education	2	married	1	yes	2	i_have_no_source_of_income	4	70000	Pagirinya	3	yes	2	between_1___3_years	4	5	1	pit_latrine_without_slab	2	no	1	in_own_dwelling	1	no	1	pit_latrine	4	8	adult_woman__18_years	2	no	1	often	often	sometimes	never	sometimes	never	2	1	2	always__both_inside_the_house_and_outsid	1	2	1	0	most_tmes	2
3	1	primary_education	2	married	1	yes	2	i_have_no_source_of_income	4	70000	Pagirinya	3	yes	2	between_3_5_years	5	5	1	pit_latrine_without_slab	2	no	1	in_own_dwelling	1	no	1	pit_latrine	4	8	girl__18_years	4	no	1	sometimes	sometimes	sometimes	never	never	never	2	2	1	always__both_inside_the_house_and_outsid	1	2	1	0	never	1
3	1	primary_education	2	married	1	yes	2	i_have_no_source_of_income	4	70000	Pagirinya	3	yes	2	between_1___3_years	4	5	1	pit_latrine_with_slab	1	no	1	in_own_dwelling	1	no	1	pit_latrine	4	10	adult_woman__18_years	2	no	1	sometimes	sometimes	never	often	often	never	2	2	2	only_when_outside	4	2	1	0	most_tmes	1
3	1	primary_education	2	married	1	yes	2	i_have_no_source_of_income	4	60000	Pagirinya	3	yes	2	between_1___3_years	4	5	1	pit_latrine_with_slab	1	no	1	in_own_dwelling	1	no	1	pit_latrine	4	10	adult_woman__18_years	2	no	1	sometimes	sometimes	sometimes	never	sometimes	never	2	2	1	always__both_inside_the_house_and_outsid	1	2	1	0	most_tmes	1
3	1	secondary_education	3	married	1	yes	2	i_have_no_source_of_income	4	60000	Pagirinya	3	yes	2	between_1___3_years	4	4	1	pit_latrine_with_slab	1	no	1	in_own_dwelling	1	no	1	pit_latrine	4	5	adult_woman__18_years	2	no	1	sometimes	sometimes	never	never	rarely	never	2	2	2	only_when_outside	4	3	2	1	never	2
3	1	primary_education	2	married	1	yes	2	i_have_no_source_of_income	4	50000	Pagirinya	3	yes	2	between_1___3_years	4	4	0	pit_latrine_with_slab	1	no	1	in_own_dwelling	1	no	1	i_do_not_have_young_children	3	2	girl__18_years	4	no	1	never	sometimes	sometimes	never	sometimes	sometimes	1	2	2	always__both_inside_the_house_and_outsid	1	1	0	0	most_tmes	1
3	2	secondary_education	3	seperated	2	yes	2	i_have_no_source_of_income	4	600000	Pagirinya	3	yes	2	between_3_months_6_months	2	6	2	ventillated_improved_pit_latri	3	no	1	in_own_dwelling	1	no	1	pit_latrine	4	15	adult_woman__18_years	2	no	1	often	sometimes	never	never	never	never	2	2	2	always__both_inside_the_house_and_outsid	1	2	1	0	always	1
3	1	primary_education	2	married	1	yes	2	i_have_no_source_of_income	4	70000	Pagirinya	3	yes	2	less_than_3_months	1	4	0	ventillated_improved_pit_latri	3	no	1	in_own_dwelling	1	no	1	i_do_not_have_young_children	3	8	adult_woman__18_years	2	no	1	sometimes	often	sometimes	never	never	sometimes	2	2	2	only_when_outside	4	1	0	0	most_tmes	1
3	1	primary_education	2	married	1	no	1	i_have_no_source_of_income	4	65000	Pagirinya	3	yes	2	between_3_5_years	5	5	1	ventillated_improved_pit_latri	3	no	1	in_own_dwelling	1	no	1	pit_latrine	4	10	girl__18_years	4	no	1	sometimes	often	sometimes	never	often	rarely	2	1	2	never_wear_shoes_inside_or_outside	2	2	1	0	most_tmes	2
3	1	primary_education	2	married	1	yes	2	i_have_no_source_of_income	4	80000	Pagirinya	3	yes	2	between_1___3_years	4	4	1	ventillated_improved_pit_latri	3	no	1	in_own_dwelling	1	no	1	pit_latrine	4	8	girl__18_years	4	no	1	often	sometimes	sometimes	never	sometimes	never	2	1	2	always__both_inside_the_house_and_outsid	1	1	0	0	most_tmes	1
3	2	primary_education	2	married	1	yes	2	i_have_no_source_of_income	4	60000	Pagirinya	3	yes	2	between_3_5_years	5	5	1	pit_latrine_without_slab	2	no	1	in_own_dwelling	1	no	1	pit_latrine	4	5	adult_woman__18_years	2	no	1	sometimes	never	rarely	sometimes	often	rarely	1	1	1	always__both_inside_the_house_and_outsid	1	6	5	0	most_tmes	2
3	2	primary_education	2	married	1	yes	2	i_have_no_source_of_income	4	60000	Pagirinya	3	yes	2	between_1___3_years	4	5	1	pit_latrine_with_slab	1	no	1	in_own_dwelling	1	no	1	pit_latrine	4	10	girl__18_years	4	no	1	sometimes	never	sometimes	never	never	rarely	2	2	2	always__both_inside_the_house_and_outsid	1	4	3	0	a_few_times	2
3	2	secondary_education	3	married	1	yes	2	i_have_no_source_of_income	4	60000	Pagirinya	3	yes	2	between_3_5_years	5	5	1	pit_latrine_with_slab	1	no	1	in_own_dwelling	1	no	1	pit_latrine	4	10	girl__18_years	4	no	1	often	sometimes	never	sometimes	never	never	1	2	2	always__both_inside_the_house_and_outsid	1	3	2	0	a_few_times	1
3	2	primary_education	2	widowed	3	yes	2	i_have_no_source_of_income	4	70000	Pagirinya	3	yes	2	more_than_5_years	6	5	1	pit_latrine_with_slab	1	no	1	in_own_dwelling	1	no	1	pit_latrine	4	10	girl__18_years	4	no	1	often	often	never	never	sometimes	sometimes	2	1	1	always__both_inside_the_house_and_outsid	1	4	3	0	most_tmes	1
3	3	primary_education	2	married	1	yes	2	i_have_no_source_of_income	4	70000	Pagirinya	3	yes	2	more_than_5_years	6	6	1	pit_latrine_without_slab	2	no	1	in_own_dwelling	1	no	1	pit_latrine	4	10	girl__18_years	4	no	1	often	often	sometimes	never	sometimes	never	2	2	2	only_when_outside	4	5	4	0	always	2
3	2	primary_education	2	married	1	yes	2	i_have_no_source_of_income	4	80000	Pagirinya	3	yes	2	between_3_5_years	5	6	2	pit_latrine_without_slab	2	no	1	in_own_dwelling	1	no	1	pit_latrine	4	10	girl__18_years	4	no	1	often	often	often	never	sometimes	never	2	1	2	only_when_outside	4	5	4	0	never	1
3	3	primary_education	2	married	1	yes	2	i_have_no_source_of_income	4	70000	Pagirinya	3	yes	2	more_than_5_years	6	8	2	pit_latrine_without_slab	2	no	1	in_own_dwelling	1	no	1	pit_latrine	4	8	adult_woman__18_years	2	no	1	sometimes	sometimes	often	never	sometimes	never	2	1	2	always__both_inside_the_house_and_outsid	1	5	4	0	most_tmes	1
3	2	primary_education	2	married	1	yes	2	i_have_no_source_of_income	4	60000	Pagirinya	3	yes	2	between_1___3_years	4	6	1	ventillated_improved_pit_latri	3	no	1	in_own_dwelling	1	yes	2	pit_latrine	4	10	girl__18_years	4	yes	2	often	sometimes	sometimes	never	sometimes	never	2	1	2	always__both_inside_the_house_and_outsid	1	4	3	0	a_few_times	1
3	1	primary_education	2	married	1	yes	2	i_have_no_source_of_income	4	60000	Pagirinya	3	yes	2	between_1___3_years	4	4	1	pit_latrine_with_slab	1	no	1	in_own_dwelling	1	no	1	pit_latrine	4	10	girl__18_years	4	no	1	sometimes	sometimes	never	never	often	sometimes	1	2	2	never_wear_shoes_inside_or_outside	2	1	0	0	never	1
3	2	primary_education	2	married	1	yes	2	i_have_no_source_of_income	4	70000	Pagirinya	3	yes	2	between_1___3_years	4	5	1	pit_latrine_without_slab	2	no	1	in_own_dwelling	1	no	1	pit_latrine	4	8	girl__18_years	4	no	1	sometimes	never	rarely	sometimes	sometimes	never	2	1	2	always__both_inside_the_house_and_outsid	1	4	3	0	never	1
3	2	tertiary_education	4	married	1	yes	2	business	1	80000	Pagirinya	3	yes	2	between_1___3_years	4	4	1	pit_latrine_with_slab	1	no	1	in_own_dwelling	1	no	1	pit_latrine	4	8	girl__18_years	4	no	1	never	sometimes	sometimes	never	rarely	never	1	1	2	only_when_outside	4	1	0	0	never	1
3	1	primary_education	2	married	1	yes	2	i_have_no_source_of_income	4	60000	Pagirinya	3	yes	2	between_1___3_years	4	5	1	pit_latrine_with_slab	1	no	1	in_own_dwelling	1	no	1	pit_latrine	4	18	girl__18_years	4	no	1	often	often	sometimes	never	often	never	1	1	2	only_when_outside	4	1	0	0	most_tmes	1
3	2	tertiary_education	4	married	1	yes	2	i_have_no_source_of_income	4	80000	Pagirinya	3	yes	2	between_1___3_years	4	5	1	pit_latrine_with_slab	1	no	1	in_own_dwelling	1	no	1	pit_latrine	4	10	adult_woman__18_years	2	no	1	often	often	sometimes	never	sometimes	never	1	1	2	only_when_outside	4	1	0	0	a_few_times	1
3	1	primary_education	2	married	1	yes	2	i_have_no_source_of_income	4	50000	Pagirinya	3	yes	2	between_3_months_6_months	2	3	0	ventillated_improved_pit_latri	3	no	1	in_own_dwelling	1	no	1	i_do_not_have_young_children	3	10	adult_woman__18_years	2	no	1	often	sometimes	rarely	never	sometimes	sometimes	1	2	2	always__both_inside_the_house_and_outsid	1	1	0	0	never	1
3	1	primary_education	2	married	1	yes	2	i_have_no_source_of_income	4	50000	Pagirinya	3	yes	2	between_3_months_6_months	2	4	0	pit_latrine_without_slab	2	no	1	in_own_dwelling	1	no	1	i_do_not_have_young_children	3	10	adult_woman__18_years	2	no	1	sometimes	sometimes	sometimes	rarely	never	never	1	1	2	always__both_inside_the_house_and_outsid	1	1	0	0	never	2
3	1	primary_education	2	widowed	3	yes	2	i_have_no_source_of_income	4	60000	Pagirinya	3	no	1			4	1	ventillated_improved_pit_latri	3	no	1	in_own_dwelling	1	yes	2	pit_latrine	4	13	adult_woman__18_years	2	no	1	sometimes	sometimes	sometimes	never	sometimes	never	2	2	2	only_when_outside	4	2	1	0	never	2
3	1	primary_education	2	married	1	yes	2	i_have_no_source_of_income	4	60000	Pagirinya	3	yes	2	between_1___3_years	4	5	1	pit_latrine_without_slab	2	no	1	in_own_dwelling	1	no	1	pit_latrine	4	10	adult_woman__18_years	2	no	1	often	often	never	never	often	never	1	1	2	only_when_outside	4	1	0	0	never	2
3	1	secondary_education	3	married	1	yes	2	i_have_no_source_of_income	4	60000	Pagirinya	3	yes	2	between_3_months_6_months	2	4	0	ventillated_improved_pit_latri	3	no	1	in_own_dwelling	1	yes	2	i_do_not_have_young_children	3	6	girl__18_years	4	no	1	never	sometimes	sometimes	sometimes	sometimes	never	1	1	2	always__both_inside_the_house_and_outsid	1	1	0	0	never	1
3	1	tertiary_education	4	married	1	yes	2	business	1	80000	Pagirinya	3	yes	2	between_1___3_years	4	5	1	ventillated_improved_pit_latri	3	no	1	in_own_dwelling	1	yes	2	pit_latrine	4	5	girl__18_years	4	no	1	often	sometimes	often	never	sometimes	never	2	2	2	always__both_inside_the_house_and_outsid	1	2	1	0	never	2
3	2	secondary_education	3	married	1	yes	2	i_have_no_source_of_income	4	70000	Pagirinya	3	yes	2	between_1___3_years	4	4	1	pit_latrine_with_slab	1	no	1	in_own_dwelling	1	no	1	pit_latrine	4	8	adult_woman__18_years	2	no	1	often	sometimes	never	sometimes	sometimes	never	2	2	2	only_when_outside	4	2	1	0	most_tmes	1
3	1	secondary_education	3	married	1	yes	2	i_have_no_source_of_income	4	60000	Pagirinya	3	yes	2	between_1___3_years	4	6	2	pit_latrine_without_slab	2	no	1	in_own_dwelling	1	no	1	pit_latrine	4	15	adult_woman__18_years	2	no	1	often	never	sometimes	never	never	never	2	2	2	only_when_outside	4	2	1	0	most_tmes	1
3	2	primary_education	2	seperated	2	no	1	business	1	75000	Pagirinya	3	yes	2	between_1___3_years	4	5	2	pit_latrine_with_slab	1	no	1	in_own_dwelling	1	no	1	pit_latrine	4	8	adult_woman__18_years	2	no	1	often	often	often	never	sometimes	never	2	2	2	always__both_inside_the_house_and_outsid	1	3	2	0	never	2
3	2	secondary_education	3	married	1	yes	2	i_have_no_source_of_income	4	70000	Pagirinya	3	yes	2	between_1___3_years	4	4	1	pit_latrine_with_slab	1	no	1	in_own_dwelling	1	no	1	pit_latrine	4	10	adult_woman__18_years	2	no	1	sometimes	sometimes	sometimes	never	sometimes	never	2	2	1	only_when_outside	4	2	1	0	never	1
3	2	secondary_education	3	married	1	yes	2	i_have_no_source_of_income	4	60000	Pagirinya	3	yes	2	between_1___3_years	4	4	1	ventillated_improved_pit_latri	3	no	1	in_own_dwelling	1	no	1	pit_latrine	4	12	adult_woman__18_years	2	no	1	often	sometimes	sometimes	never	sometimes	never	2	2	2	always__both_inside_the_house_and_outsid	1	2	1	0	most_tmes	1
3	1	primary_education	2	seperated	2	yes	2	i_have_no_source_of_income	4	60000	Pagirinya	3	yes	2	between_3_months_6_months	2	3	0	pit_latrine_without_slab	2	no	1	in_own_dwelling	1	no	1	i_do_not_have_young_children	3	10	adult_woman__18_years	2	no	1	often	sometimes	sometimes	never	never	never	2	1	2	only_when_outside	4	1	0	0	most_tmes	1
3	2	secondary_education	3	married	1	yes	2	i_have_no_source_of_income	4	70000	Pagirinya	3	yes	2	between_1___3_years	4	4	1	ventillated_improved_pit_latri	3	no	1	in_own_dwelling	1	no	1	i_do_not_have_young_children	3	8	adult_woman__18_years	2	no	1	never	sometimes	sometimes	never	sometimes	never	2	1	2	only_when_outside	4	2	1	0	a_few_times	1
3	1	primary_education	2	married	1	yes	2	i_have_no_source_of_income	4	70000	Pagirinya	3	yes	2	between_1___3_years	4	4	0	ventillated_improved_pit_latri	3	no	1	in_own_dwelling	1	yes	2	pit_latrine	4	10	adult_woman__18_years	2	no	1	sometimes	sometimes	sometimes	never	sometimes	never	2	1	2	always__both_inside_the_house_and_outsid	1	1	0	0	always	1
3	1	secondary_education	3	married	1	yes	2	i_have_no_source_of_income	4	70000	Pagirinya	3	yes	2	between_1___3_years	4	3	1	pit_latrine_without_slab	2	no	1	in_own_dwelling	1	no	1	pit_latrine	4	6	adult_woman__18_years	2	no	1	often	often	never	sometimes	sometimes	never	2	1	2	always__both_inside_the_house_and_outsid	1	1	0	2	always	1
3	2	primary_education	2	married	1	yes	2	i_have_no_source_of_income	4	78000	Pagirinya	3	yes	2	more_than_5_years	6	5	1	pit_latrine_without_slab	2	no	1	in_own_dwelling	1	no	1	pit_latrine	4	10	girl__18_years	4	no	1	sometimes	sometimes	sometimes	never	sometimes	never	2	1	2	always__both_inside_the_house_and_outsid	1	3	2	0	never	1
3	2	tertiary_education	4	married	1	no	1	business	1	100000	Pagirinya	3	yes	2	between_1___3_years	4	8	2	ventillated_improved_pit_latri	3	no	1	in_own_dwelling	1	yes	2	pit_latrine	4	10	girl__18_years	4	no	1	sometimes	sometimes	sometimes	never	never	sometimes	2	2	2	always__both_inside_the_house_and_outsid	1	3	2	1	a_few_times	1
3	1	primary_education	2	married	1	yes	2	i_have_no_source_of_income	4	80000	Refugee camp	4	yes	2	between_3_months_6_months	2	4	0	pit_latrine_with_slab	1	no	1	in_own_dwelling	1	no	1	i_do_not_have_young_children	3	8	adult_woman__18_years	2	no	1	often	often	often	never	sometimes	never	2	2	1	always__both_inside_the_house_and_outsid	1	1	0	0	most_tmes	1
3	2	secondary_education	3	married	1	yes	2	i_have_no_source_of_income	4	70000	Pagirinya	3	yes	2	between_3_5_years	5	4	1	ventillated_improved_pit_latri	3	no	1	in_own_dwelling	1	yes	2	pit_latrine	4	10	adult_woman__18_years	2	no	1	often	often	often	never	sometimes	never	2	1	2	always__both_inside_the_house_and_outsid	1	2	1	0	most_tmes	1
3	1	primary_education	2	married	1	yes	2	i_have_no_source_of_income	4	70000	Pagirinya	3	yes	2	between_3_months_6_months	2	4	0	pit_latrine_without_slab	2	no	1	in_own_dwelling	1	no	1	i_do_not_have_young_children	3	10	girl__18_years	4	no	1	never	often	often	never	sometimes	never	2	2	2	always__both_inside_the_house_and_outsid	1	1	0	0	never	1
3	2	secondary_education	3	married	1	yes	2	i_have_no_source_of_income	4	70000	Pagirinya	3	yes	2	between_1___3_years	4	4	1	pit_latrine_with_slab	1	no	1	in_own_dwelling	1	no	1	pit_latrine	4	10	adult_woman__18_years	2	no	1	sometimes	never	sometimes	never	sometimes	never	2	1	2	always__both_inside_the_house_and_outsid	1	2	1	1	never	1
3	2	secondary_education	3	married	1	yes	2	i_have_no_source_of_income	4	60000	Pagirinya	3	yes	2	between_1___3_years	4	5	2	pit_latrine_without_slab	2	no	1	in_own_dwelling	1	no	1	pit_latrine	4	15	adult_woman__18_years	2	no	1	often	sometimes	sometimes	never	sometimes	never	2	2	2	always__both_inside_the_house_and_outsid	1	2	1	0	a_few_times	1
3	1	primary_education	2	married	1	yes	2	i_have_no_source_of_income	4	70000	Pagirinya	3	yes	2	between_3_months_6_months	2	4	0	pit_latrine_with_slab	1	no	1	in_own_dwelling	1	no	1	pit_latrine	4	6	adult_woman__18_years	2	no	1	sometimes	sometimes	sometimes	never	sometimes	never	2	2	2	always__both_inside_the_house_and_outsid	1	1	0	0	a_few_times	1
3	1	primary_education	2	married	1	yes	2	i_have_no_source_of_income	4	60000	Pagirinya	3	yes	2	between_3_months_6_months	2	4	0	pit_latrine_with_slab	1	no	1	in_own_dwelling	1	no	1	i_do_not_have_young_children	3	10	girl__18_years	4	no	1	often	often	often	often	often	never	2	1	2	never_wear_shoes_inside_or_outside	2	1	0	0	most_tmes	1
3	1	primary_education	2	married	1	yes	2	i_have_no_source_of_income	4	70000	Pagirinya	3	yes	2	between_1___3_years	4	4	1	pit_latrine_with_slab	1	no	1	in_own_dwelling	1	no	1	pit_latrine	4	10	adult_woman__18_years	2	no	1	often	sometimes	rarely	never	sometimes	never	2	2	2	only_when_outside	4	1	0	0	most_tmes	1
3	1	primary_education	2	married	1	yes	2	i_have_no_source_of_income	4	80000	Pagirinya	3	yes	2	between_3_months_6_months	2	3	1	pit_latrine_with_slab	1	no	1	in_own_dwelling	1	no	1	pit_latrine	4	12	adult_woman__18_years	2	no	1	often	sometimes	sometimes	never	never	never	2	2	1	always__both_inside_the_house_and_outsid	1	1	0	0	most_tmes	1
3	1	secondary_education	3	married	1	yes	2	i_have_no_source_of_income	4	70000	Pagirinya	3	yes	2	between_6_months_1_year	3	4	1	ventillated_improved_pit_latri	3	no	1	in_own_dwelling	1	no	1	pit_latrine	4	12	adult_woman__18_years	2	no	1	sometimes	often	often	never	sometimes	sometimes	2	1	2	only_when_outside	4	1	0	0	most_tmes	1
3	1	secondary_education	3	married	1	yes	2	i_have_no_source_of_income	4	80000	Pagirinya	3	yes	2	between_3_months_6_months	2	4	1	pit_latrine_without_slab	2	no	1	in_own_dwelling	1	no	1	pit_latrine	4	8	girl__18_years	4	no	1	often	often	often	never	sometimes	never	2	1	2	only_when_outside	4	1	0	0	most_tmes	2
3	1	secondary_education	3	married	1	yes	2	i_have_no_source_of_income	4	70000	Pagirinya	3	yes	2	between_3_months_6_months	2	4	1	ventillated_improved_pit_latri	3	no	1	in_own_dwelling	1	yes	2	pit_latrine	4	10	girl__18_years	4	no	1	often	often	often	sometimes	sometimes	sometimes	2	1	2	always__both_inside_the_house_and_outsid	1	1	0	0	most_tmes	2
3	2	secondary_education	3	married	1	yes	2	i_have_no_source_of_income	4	65000	Pagirinya	3	yes	2	between_3_5_years	5	4	1	pit_latrine_without_slab	2	yes	2	in_own_yard_plot	2	no	1	pit_latrine	4	15	adult_woman__18_years	2	no	1	often	often	often	never	often	sometimes	2	2	1	always__both_inside_the_house_and_outsid	1	2	1	0	most_tmes	1
3	1	secondary_education	3	married	1	yes	2	i_have_no_source_of_income	4	75000	Pagirinya	3	yes	2	less_than_3_months	1	5	2	pit_latrine_with_slab	1	no	1	in_own_dwelling	1	no	1	pit_latrine	4	10	adult_woman__18_years	2	no	1	often	often	sometimes	never	sometimes	never	1	2	1	only_when_outside	4	2	1	0	most_tmes	2
3	1	primary_education	2	married	1	yes	2	i_have_no_source_of_income	4	70000	Pagirinya	3	yes	2	between_3_5_years	5	4	1	pit_latrine_with_slab	1	no	1	in_own_dwelling	1	no	1	pit_latrine	4	12	adult_woman__18_years	2	no	1	often	often	sometimes	never	sometimes	never	2	1	2	never_wear_shoes_inside_or_outside	2	1	0	0	most_tmes	2
3	1	primary_education	2	married	1	yes	2	i_have_no_source_of_income	4	70000	Pagirinya	3	yes	2	between_1___3_years	4	3	1	pit_latrine_with_slab	1	yes	2	in_own_dwelling	1	yes	2	pit_latrine	4	15	girl__18_years	4	no	1	never	never	never	never	sometimes	often	1	1	2	always__both_inside_the_house_and_outsid	1	2	1	0	most_tmes	2
3	1	primary_education	2	married	1	yes	2	i_have_no_source_of_income	4	70000	Pagirinya	3	yes	2	between_3_months_6_months	2	4	2	pit_latrine_without_slab	2	no	1	in_own_dwelling	1	no	1	pit_latrine	4	10	adult_woman__18_years	2	no	1	often	often	often	never	sometimes	sometimes	2	2	2	always__both_inside_the_house_and_outsid	1	1	0	0	most_tmes	2
3	2	secondary_education	3	married	1	yes	2	i_have_no_source_of_income	4	70000	Pagirinya	3	yes	2	between_1___3_years	4	4	1	pit_latrine_with_slab	1	no	1	in_own_dwelling	1	no	1	pit_latrine	4	10	adult_woman__18_years	2	no	1	often	often	often	never	never	sometimes	2	2	2	always__both_inside_the_house_and_outsid	1	2	1	0	never	1
3	2	tertiary_education	4	married	1	yes	2	i_have_no_source_of_income	4	70000	Pagirinya	3	yes	2	between_3_months_6_months	2	4	1	pit_latrine_with_slab	1	no	1	in_own_dwelling	1	no	1	pit_latrine	4	12	adult_woman__18_years	2	no	1	often	often	often	never	never	sometimes	2	1	2	always__both_inside_the_house_and_outsid	1	1	0	0	a_few_times	1
3	1	secondary_education	3	married	1	yes	2	i_have_no_source_of_income	4	70000	Pagirinya	3	yes	2	between_6_months_1_year	3	4	1	pit_latrine_with_slab	1	no	1	in_own_dwelling	1	no	1	pit_latrine	4	18	adult_woman__18_years	2	no	1	often	often	never	never	often	never	2	1	1	only_when_outside	4	1	0	0	most_tmes	2
3	2	secondary_education	3	married	1	yes	2	i_have_no_source_of_income	4	70000	Pagirinya	3	yes	2	between_1___3_years	4	5	2	pit_latrine_with_slab	1	no	1	in_own_dwelling	1	no	1	pit_latrine	4	10	adult_woman__18_years	2	no	1	often	often	often	never	sometimes	never	2	2	2	always__both_inside_the_house_and_outsid	1	1	0	0	never	1
3	2	secondary_education	3	married	1	yes	2	i_have_no_source_of_income	4	70000	Pagirinya	3	yes	2	between_3_5_years	5	5	1	pit_latrine_with_slab	1	no	1	in_own_dwelling	1	no	1	pit_latrine	4	10	adult_woman__18_years	2	no	1	often	often	often	never	often	never	2	1	1	always__both_inside_the_house_and_outsid	1	2	1	8	a_few_times	1
3	1	tertiary_education	4	married	1	yes	2	i_have_no_source_of_income	4	80000	Pagirinya	3	yes	2	between_3_months_6_months	2	6	2	pit_latrine_without_slab	2	no	1	in_own_dwelling	1	no	1	pit_latrine	4	8	adult_woman__18_years	2	no	1	often	often	sometimes	never	never	sometimes	1	1	2	only_when_outside	4	1	0	0	a_few_times	1
3	2	tertiary_education	4	married	1	yes	2	i_have_no_source_of_income	4	70000	Pagirinya	3	yes	2	between_1___3_years	4	5	1	pit_latrine_with_slab	1	no	1	in_own_dwelling	1	no	1	pit_latrine	4	10	adult_woman__18_years	2	no	1	often	often	often	never	sometimes	never	2	1	2	always__both_inside_the_house_and_outsid	1	2	1	0	most_tmes	1
3	1	tertiary_education	4	married	1	yes	2	i_have_no_source_of_income	4	70000	Pagirinya	3	yes	2	between_1___3_years	4	5	0	pit_latrine_with_slab	1	no	1	in_own_dwelling	1	no	1	pit_latrine	4	10	adult_woman__18_years	2	no	1	often	often	often	sometimes	often	sometimes	1	1	2	always__both_inside_the_house_and_outsid	1	1	0	0	a_few_times	1
3	2	primary_education	2	married	1	yes	2	i_have_no_source_of_income	4	80000	Pagirinya	3	yes	2	between_1___3_years	4	10	2	pit_latrine_with_slab	1	no	1	in_own_dwelling	1	no	1	pit_latrine	4	10	adult_woman__18_years	2	no	1	often	often	sometimes	never	sometimes	sometimes	1	1	2	always__both_inside_the_house_and_outsid	1	3	2	0	a_few_times	1
3	2	tertiary_education	4	married	1	yes	2	business	1	100000	Pagirinya	3	no	1			6	2	pit_latrine_without_slab	2	no	1	in_own_dwelling	1	no	1	pit_latrine	4	10	adult_woman__18_years	2	no	1	often	often	often	never	sometimes	often	2	1	2	always__both_inside_the_house_and_outsid	1	2	1	0	never	1
3	2	secondary_education	3	married	1	no	1	business	1	100000	Pagirinya	3	yes	2	between_1___3_years	4	5	1	ventillated_improved_pit_latri	3	no	1	in_own_dwelling	1	yes	2	pit_latrine	4	5	girl__18_years	4	no	1	often	often	often	sometimes	often	sometimes	2	1	2	always__both_inside_the_house_and_outsid	1	4	3	0	never	1
3	2	primary_education	2	married	1	yes	2	i_have_no_source_of_income	4	70000	Pagirinya	3	yes	2	between_3_5_years	5	5	1	pit_latrine_with_slab	1	no	1	in_own_dwelling	1	no	1	pit_latrine	4	10	adult_woman__18_years	2	no	1	often	often	never	often	often	often	1	1	2	always__both_inside_the_house_and_outsid	1	2	1	0	always	1
3	2	primary_education	2	married	1	yes	2	i_have_no_source_of_income	4	70000	Pagirinya	3	yes	2	between_1___3_years	4	5	1	pit_latrine_with_slab	1	no	1	in_own_dwelling	1	no	1	pit_latrine	4	18	adult_woman__18_years	2	no	1	sometimes	never	never	never	never	never	2	1	2	only_when_outside	4	1	0	0	a_few_times	1
3	1	secondary_education	3	married	1	yes	2	i_have_no_source_of_income	4	70000	Pagirinya	3	yes	2	between_3_months_6_months	2	3	0	pit_latrine_with_slab	1	no	1	in_own_dwelling	1	no	1	i_do_not_have_young_children	3	7	adult_woman__18_years	2	no	1	often	often	often	never	often	never	2	1	1	only_when_outside	4	1	0	0	always	1
3	2	secondary_education	3	married	1	yes	2	i_have_no_source_of_income	4	70000	Pagirinya	3	yes	2	between_3_months_6_months	2	5	0	pit_latrine_with_slab	1	no	1	in_own_dwelling	1	no	1	i_do_not_have_young_children	3	10	adult_woman__18_years	2	no	1	often	often	often	sometimes	often	never	2	1	2	always__both_inside_the_house_and_outsid	1	2	1	0	most_tmes	1
3	1	secondary_education	3	married	1	yes	2	i_have_no_source_of_income	4	80000	Pagirinya	3	yes	2	between_1___3_years	4	4	1	pit_latrine_with_slab	1	no	1	in_own_dwelling	1	no	1	pit_latrine	4	10	girl__18_years	4	no	1	sometimes	often	often	sometimes	never	sometimes	2	2	2	only_when_outside	4	1	0	0	a_few_times	1
3	2	secondary_education	3	married	1	yes	2	i_have_no_source_of_income	4	25	Pagirinya	3	yes	2	between_6_months_1_year	3	5	1	pit_latrine_without_slab	2	no	1	in_own_dwelling	1	no	1	pit_latrine	4	10	adult_woman__18_years	2	no	1	often	often	often	rarely	often	never	2	2	2	always__both_inside_the_house_and_outsid	1	2	1	0	most_tmes	1
3	2	secondary_education	3	married	1	yes	2	i_have_no_source_of_income	4	70000	Pagirinya	3	yes	2	between_1___3_years	4	5	2	pit_latrine_without_slab	2	no	1	in_own_dwelling	1	no	1	pit_latrine	4	10	adult_woman__18_years	2	no	1	never	often	often	often	often	never	2	2	2	always__both_inside_the_house_and_outsid	1	4	0	0	always	1
3	2	primary_education	2	married	1	yes	2	i_have_no_source_of_income	4	75000	Pagirinya	3	yes	2	between_1___3_years	4	5	1	pit_latrine_with_slab	1	no	1	in_own_dwelling	1	no	1	pit_latrine	4	10	girl__18_years	4	no	1	sometimes	never	never	sometimes	sometimes	often	2	2	2	only_when_outside	4	3	2	0	most_tmes	2
3	2	secondary_education	3	married	1	yes	2	i_have_no_source_of_income	4	78000	Pagirinya	3	yes	2	between_3_months_6_months	2	5	1	pit_latrine_without_slab	2	no	1	in_own_dwelling	1	no	1	pit_latrine	4	10	girl__18_years	4	no	1	often	often	often	often	often	often	2	2	2	only_when_outside	4	2	1	0	most_tmes	1
3	2	secondary_education	3	married	1	yes	2	i_have_no_source_of_income	4	80000	Pagirinya	3	yes	2	between_3_5_years	5	6	2	pit_latrine_without_slab	2	no	1	in_own_dwelling	1	no	1	pit_latrine	4	10	adult_woman__18_years	2	no	1	often	often	often	often	often	sometimes	2	1	2	only_when_outside	4	2	1	0	most_tmes	1
3	2	primary_education	2	married	1	yes	2	business	1	80000	Pagirinya	3	yes	2	between_3_5_years	5	6	2	pit_latrine_without_slab	2	no	1	in_own_dwelling	1	no	1	pit_latrine	4	6	girl__18_years	4	no	1	often	often	often	never	often	sometimes	1	1	2	always__both_inside_the_house_and_outsid	1	2	1	0	always	1
3	1	primary_education	2	married	1	yes	2	i_have_no_source_of_income	4	70000	Pagirinya	3	yes	2	between_6_months_1_year	3	4	0	pit_latrine_with_slab	1	no	1	in_own_dwelling	1	no	1	pit_latrine	4	10	adult_woman__18_years	2	no	1	sometimes	often	often	never	sometimes	rarely	2	2	2	always__both_inside_the_house_and_outsid	1	1	0	0	most_tmes	1
3	2	secondary_education	3	seperated	2	no	1	business	1	80000	Pagirinya	3	yes	2	between_1___3_years	4	6	1	pit_latrine_without_slab	2	no	1	in_own_dwelling	1	no	1	i_do_not_have_young_children	3	10	girl__18_years	4	no	1	never	never	never	rarely	never	never	2	2	1	only_when_outside	4	4	3	0	most_tmes	1
3	1	primary_education	2	married	1	yes	2	i_have_no_source_of_income	4	70000	Pagirinya	3	yes	2	between_3_months_6_months	2	4	0	pit_latrine_with_slab	1	no	1	in_own_dwelling	1	no	1	i_do_not_have_young_children	3	10	adult_woman__18_years	2	no	1	sometimes	often	often	never	often	sometimes	2	1	2	only_when_outside	4	1	0	0	never	1
1	1	primary_education	2	married	1	yes	2	i_have_no_source_of_income	4	50000	Ayiri	1	yes	2	between_1___3_years	4	3	0	pit_latrine_without_slab	2	no	1	in_own_dwelling	1	no	1	burn	1	5	adult_woman__18_years	2	no	1	often	often	often	never	often	never	2	1	2	always__both_inside_the_house_and_outsid	1	1	0	0	most_tmes	1
1	1	primary_education	2	married	1	yes	2	i_have_no_source_of_income	4	60000	Ayiri	1	yes	2	between_6_months_1_year	3	4	0	pit_latrine_without_slab	2	no	1	in_own_dwelling	1	yes	2	i_do_not_have_young_children	3	15	adult_woman__18_years	2	no	1	often	often	often	sometimes	often	never	2	2	2	only_when_outside	4	1	0	0	never	1
1	1	primary_education	2	married	1	yes	2	i_have_no_source_of_income	4	70000	Ayiri	1	yes	2	less_than_3_months	1	5	1	pit_latrine_with_slab	1	no	1	in_own_dwelling	1	no	1	pit_latrine	4	8	girl__18_years	4	no	1	often	often	often	sometimes	never	sometimes	2	2	2	always__both_inside_the_house_and_outsid	1	2	1	0	never	1
1	1	secondary_education	3	married	1	yes	2	i_have_no_source_of_income	4	70000	Ayiri	1	yes	2	between_1___3_years	4	4	0	pit_latrine_with_slab	1	no	1	in_own_dwelling	1	no	1	pit_latrine	4	8	adult_woman__18_years	2	no	1	often	often	often	never	sometimes	rarely	1	1	2	always__both_inside_the_house_and_outsid	1	1	0	0	always	1
1	1	secondary_education	3	married	1	yes	2	i_have_no_source_of_income	4	50000	Refugee camp	4	yes	2	between_6_months_1_year	3	5	0	pit_latrine_with_slab	1	no	1	in_own_dwelling	1	no	1	i_do_not_have_young_children	3	15	adult_woman__18_years	2	no	1	often	often	often	never	sometimes	never	1	1	1	always__both_inside_the_house_and_outsid	1	1	0	0	never	1
1	1	secondary_education	3	married	1	yes	2	i_have_no_source_of_income	4	70000	Ayiri	1	yes	2	between_1___3_years	4	4	1	pit_latrine_with_slab	1	no	1	in_own_dwelling	1	no	1	pit_latrine	4	10	adult_woman__18_years	2	no	1	sometimes	sometimes	sometimes	never	sometimes	sometimes	1	1	2	only_when_outside	4	1	0	0	never	1
1	2	secondary_education	3	married	1	yes	2	i_have_no_source_of_income	4	70000	Ayiri	1	yes	2	between_6_months_1_year	3	4	0	pit_latrine_without_slab	2	no	1	in_own_dwelling	1	no	1	pit_latrine	4	10	adult_woman__18_years	2	no	1	never	never	never	often	often	sometimes	1	2	2	only_when_outside	4	1	0	0	never	2
1	2	primary_education	2	married	1	yes	2	i_have_no_source_of_income	4	60000	Ayiri	1	yes	2	between_1___3_years	4	4	0	pit_latrine_with_slab	1	no	1	in_own_dwelling	1	no	1	i_do_not_have_young_children	3	18	adult_woman__18_years	2	no	1	often	often	often	sometimes	sometimes	sometimes	1	1	1	only_when_outside	4	2	1	0	never	1
1	2	primary_education	2	married	1	yes	2	i_have_no_source_of_income	4	70000	Ayiri	1	yes	2	less_than_3_months	1	6	2	pit_latrine_without_slab	2	no	1	in_own_dwelling	1	no	1	pit_latrine	4	15	adult_woman__18_years	2	no	1	often	often	often	often	often	never	1	1	1	only_when_outside	4	3	2	0	never	2
1	2	primary_education	2	married	1	yes	2	i_have_no_source_of_income	4	70000	Ayiri	1	yes	2	between_3_5_years	5	5	1	pit_latrine_without_slab	2	no	1	in_own_dwelling	1	no	1	pit_latrine	4	15	adult_woman__18_years	2	no	1	often	often	often	sometimes	often	often	1	2	1	never_wear_shoes_inside_or_outside	2	4	3	0	never	2
1	1	primary_education	2	married	1	yes	2	i_have_no_source_of_income	4	80000	Ayiri	1	yes	2	between_3_months_6_months	2	4	1	pit_latrine_with_slab	1	no	1	in_own_dwelling	1	no	1	pit_latrine	4	10	adult_woman__18_years	2	no	1	often	often	often	often	never	sometimes	1	1	2	always__both_inside_the_house_and_outsid	1	2	1	0	always	1
1	1	primary_education	2	married	1	yes	2	i_have_no_source_of_income	4	70000	Ayiri	1	yes	2	between_3_5_years	5	5	1	pit_latrine_without_slab	2	no	1	in_own_dwelling	1	no	1	pit_latrine	4	8	adult_woman__18_years	2	no	1	often	often	often	often	often	sometimes	2	1	1	always__both_inside_the_house_and_outsid	1	2	1	0	most_tmes	1
1	2	primary_education	2	married	1	yes	2	i_have_no_source_of_income	4	70000	Ayiri	1	yes	2	between_6_months_1_year	3	4	2	pit_latrine_with_slab	1	no	1	in_own_dwelling	1	no	1	pit_latrine	4	10	adult_woman__18_years	2	no	1	often	often	often	never	sometimes	sometimes	1	1	2	always__both_inside_the_house_and_outsid	1	2	1	0	a_few_times	1
1	1	no_formal_education	1	married	1	yes	2	i_have_no_source_of_income	4	0	Refugee camp	4	yes	2	between_1___3_years	4	6	2	pit_latrine_without_slab	2	no	1	in_own_dwelling	1	no	1	pit_latrine	4	20	adult_woman__18_years	2	no	1	sometimes	sometimes	sometimes	never	sometimes	never	1	1	1	only_inside_the_house	3	2	1	0	a_few_times	1
1	2	no_formal_education	1	married	1	yes	2	i_have_no_source_of_income	4	25000	Refugee camp	4	yes	2	between_1___3_years	4	8	2	pit_latrine_without_slab	2	no	1	in_own_dwelling	1	no	1	pit_latrine	4	30	adult_woman__18_years	2	no	1	sometimes	sometimes	sometimes	never	sometimes	never	2	1	1	only_inside_the_house	3	3	2	0	never	1
1	2	no_formal_education	1	married	1	yes	2	i_have_no_source_of_income	4	55000	Refugee camp	4	yes	2	between_1___3_years	4	6	1	pit_latrine_without_slab	2	no	1	in_own_dwelling	1	no	1	pit_latrine	4	25	girl__18_years	4	no	1	sometimes	sometimes	sometimes	never	sometimes	never	1	1	1	only_inside_the_house	3	4	3	0	never	1
1	2	no_formal_education	1	married	1	yes	2	i_have_no_source_of_income	4	100000	Refugee camp	4	yes	2	between_1___3_years	4	6	1	pit_latrine_without_slab	2	no	1	in_own_dwelling	1	no	1	pit_latrine	4	30	adult_woman__18_years	2	no	1	sometimes	sometimes	never	never	sometimes	never	2	1	1	only_inside_the_house	3	3	2	0	never	1
1	1	secondary_education	3	married	1	yes	2	i_have_no_source_of_income	4	70000	Ayiri	1	yes	2	more_than_5_years	6	3	1	pit_latrine_with_slab	1	no	1	in_own_dwelling	1	no	1	pit_latrine	4	10	adult_woman__18_years	2	no	1	often	often	often	often	often	sometimes	2	2	2	always__both_inside_the_house_and_outsid	1	1	0	0	never	1
1	1	secondary_education	3	widowed	3	no	1	business	1	70000	Ayiri	1	yes	2	between_6_months_1_year	3	4	1	pit_latrine_with_slab	1	no	1	in_own_dwelling	1	no	1	pit_latrine	4	10	girl__18_years	4	no	1	often	sometimes	sometimes	sometimes	often	rarely	2	1	2	always__both_inside_the_house_and_outsid	1	1	0	0	most_tmes	1
1	2	no_formal_education	1	married	1	yes	2	i_have_no_source_of_income	4	65000	Refugee camp	4	no	1			8	2	pit_latrine_without_slab	2	no	1	in_own_dwelling	1	no	1	pit_latrine	4	30	adult_woman__18_years	2	no	1	sometimes	sometimes	sometimes	never	sometimes	never	1	1	1	always__both_inside_the_house_and_outsid	1	2	1	0	never	1
1	1	primary_education	2	married	1	yes	2	i_have_no_source_of_income	4	60000	Ayiri	1	yes	2	between_3_months_6_months	2	4	2	pit_latrine_without_slab	2	no	1	in_own_dwelling	1	no	1	pit_latrine	4	10	boy__18_years	3	no	1	often	often	often	often	often	often	1	1	2	always__both_inside_the_house_and_outsid	1	2	1	0	always	1
1	1	primary_education	2	seperated	2	no	1	business	1	70000	Ayiri	1	yes	2	between_3_months_6_months	2	3	1	pit_latrine_without_slab	2	no	1	in_own_dwelling	1	no	1	pit_latrine	4	10	girl__18_years	4	no	1	never	often	often	often	rarely	often	2	2	2	always__both_inside_the_house_and_outsid	1	2	1	0	most_tmes	1
1	2	secondary_education	3	seperated	2	no	1	business	1	70000	Ayiri	1	yes	2	between_1___3_years	4	4	1	ventillated_improved_pit_latri	3	no	1	in_own_dwelling	1	yes	2	pit_latrine	4	8	girl__18_years	4	no	1	often	often	often	often	often	sometimes	2	2	1	always__both_inside_the_house_and_outsid	1	2	1	0	never	1
1	2	tertiary_education	4	married	1	no	1	business	1	80000	Ayiri	1	yes	2	between_1___3_years	4	5	1	pit_latrine_with_slab	1	no	1	in_own_dwelling	1	no	1	pit_latrine	4	10	adult_man__18_years	1	no	1	often	often	often	never	sometimes	never	2	2	2	always__both_inside_the_house_and_outsid	1	2	1	0	never	1
1	2	primary_education	2	married	1	yes	2	i_have_no_source_of_income	4	80000	Ayiri	1	yes	2	between_3_months_6_months	2	6	2	pit_latrine_with_slab	1	no	1	in_own_dwelling	1	no	1	pit_latrine	4	8	adult_woman__18_years	2	no	1	often	often	often	never	sometimes	sometimes	1	1	2	always__both_inside_the_house_and_outsid	1	3	2	0	never	1
1	2	primary_education	2	married	1	yes	2	i_have_no_source_of_income	4	70000	Ayiri	1	yes	2	between_1___3_years	4	5	2	pit_latrine_with_slab	1	no	1	in_own_dwelling	1	no	1	pit_latrine	4	10	adult_woman__18_years	2	no	1	sometimes	often	often	sometimes	often	never	2	2	2	always__both_inside_the_house_and_outsid	1	3	2	0	never	1
1	2	secondary_education	3	seperated	2	no	1	business	1	100000	Ayiri	1	yes	2	between_3_5_years	5	8	3	pit_latrine_with_slab	1	no	1	in_own_dwelling	1	no	1	pit_latrine	4	10	adult_woman__18_years	2	no	1	sometimes	often	often	rarely	often	often	2	2	2	always__both_inside_the_house_and_outsid	1	4	3	1	never	1
1	2	primary_education	2	married	1	yes	2	i_have_no_source_of_income	4	60000	Ayiri	1	yes	2	between_1___3_years	4	4	1	pit_latrine_with_slab	1	no	1	in_own_dwelling	1	no	1	pit_latrine	4	8	girl__18_years	4	no	1	often	often	often	rarely	sometimes	sometimes	2	2	2	always__both_inside_the_house_and_outsid	1	3	2	0	never	1
1	2	primary_education	2	married	1	yes	2	i_have_no_source_of_income	4	70000	Ayiri	1	yes	2	between_1___3_years	4	4	0	pit_latrine_with_slab	1	no	1	in_own_dwelling	1	no	1	i_do_not_have_young_children	3	8	adult_woman__18_years	2	no	1	often	often	often	rarely	never	never	1	1	1	always__both_inside_the_house_and_outsid	1	3	2	1	never	1
1	2	secondary_education	3	seperated	2	no	1	business	1	70000	Ayiri	1	yes	2	between_6_months_1_year	3	4	1	pit_latrine_with_slab	1	no	1	in_own_dwelling	1	no	1	pit_latrine	4	8	adult_woman__18_years	2	no	1	often	often	often	never	sometimes	never	2	2	1	always__both_inside_the_house_and_outsid	1	2	1	0	never	1
1	2	secondary_education	3	married	1	no	1	business	1	80000	Ayiri	1	yes	2	less_than_3_months	1	5	1	ventillated_improved_pit_latri	3	no	1	in_own_dwelling	1	no	1	pit_latrine	4	5	girl__18_years	4	no	1	often	often	often	never	sometimes	never	2	2	2	always__both_inside_the_house_and_outsid	1	2	1	0	never	1
1	1	primary_education	2	married	1	yes	2	i_have_no_source_of_income	4	70000	Ayiri	1	yes	2	between_6_months_1_year	3	4	0	pit_latrine_with_slab	1	no	1	in_own_dwelling	1	no	1	i_do_not_have_young_children	3	8	adult_woman__18_years	2	no	1	often	often	often	sometimes	sometimes	sometimes	1	1	1	always__both_inside_the_house_and_outsid	1	1	0	0	never	1
1	2	tertiary_education	4	married	1	yes	2	i_have_no_source_of_income	4	70000	Ayiri	1	yes	2	between_3_5_years	5	5	0	pit_latrine_without_slab	2	no	1	in_own_dwelling	1	no	1	i_do_not_have_young_children	3	8	girl__18_years	4	no	1	often	often	sometimes	never	sometimes	sometimes	2	2	2	always__both_inside_the_house_and_outsid	1	3	2	0	never	1
1	2	secondary_education	3	seperated	2	no	1	business	1	70000	Ayiri	1	yes	2	between_3_months_6_months	2	5	1	pit_latrine_with_slab	1	no	1	in_own_dwelling	1	no	1	pit_latrine	4	8	adult_woman__18_years	2	no	1	often	often	often	never	sometimes	sometimes	1	1	1	always__both_inside_the_house_and_outsid	1	2	1	0	most_tmes	1
1	2	primary_education	2	married	1	yes	2	business	1	70000	Ayiri	1	yes	2	more_than_5_years	6	5	2	pit_latrine_with_slab	1	no	1	in_own_dwelling	1	no	1	pit_latrine	4	8	adult_woman__18_years	2	no	1	often	often	often	never	often	often	2	2	2	always__both_inside_the_house_and_outsid	1	3	2	1	most_tmes	1
1	2	secondary_education	3	married	1	yes	2	business	1	70000	Ayiri	1	yes	2	between_1___3_years	4	5	1	pit_latrine_with_slab	1	no	1	in_own_dwelling	1	no	1	pit_latrine	4	10	adult_man__18_years	1	no	1	often	often	often	never	often	never	2	1	1	always__both_inside_the_house_and_outsid	1	2	1	0	most_tmes	1
1	2	primary_education	2	married	1	yes	2	i_have_no_source_of_income	4	80000	Ayiri	1	yes	2	between_3_months_6_months	2	5	2	pit_latrine_with_slab	1	no	1	in_own_dwelling	1	no	1	pit_latrine	4	15	adult_woman__18_years	2	no	1	often	often	often	never	sometimes	sometimes	2	2	1	always__both_inside_the_house_and_outsid	1	3	2	0	a_few_times	1
1	1	primary_education	2	married	1	yes	2	i_have_no_source_of_income	4	70000	Ayiri	1	yes	2	between_1___3_years	4	4	1	pit_latrine_with_slab	1	no	1	in_own_dwelling	1	no	1	pit_latrine	4	10	adult_woman__18_years	2	no	1	often	often	never	never	never	never	2	2	2	always__both_inside_the_house_and_outsid	1	3	2	0	always	1
1	2	tertiary_education	4	seperated	2	yes	2	business	1	70000	Ayiri	1	yes	2	between_3_months_6_months	2	5	1	pit_latrine_with_slab	1	no	1	in_own_dwelling	1	no	1	pit_latrine	4	8	adult_woman__18_years	2	no	1	often	often	often	never	never	never	2	1	2	always__both_inside_the_house_and_outsid	1	2	1	0	most_tmes	1
1	1	no_formal_education	1	married	1	no	1	business	1	70000	Ayiri	1	yes	2	between_1___3_years	4	5	1	pit_latrine_with_slab	1	no	1	in_own_dwelling	1	no	1	pit_latrine	4	10	adult_woman__18_years	2	no	1	sometimes	often	often	often	often	never	2	1	2	always__both_inside_the_house_and_outsid	1	2	1	0	most_tmes	1
1	2	no_formal_education	1	married	1	no	1	business	1	80000	Ayiri	1	yes	2	between_3_months_6_months	2	5	0	pit_latrine_with_slab	1	no	1	in_own_dwelling	1	no	1	i_do_not_have_young_children	3	10	adult_woman__18_years	2	no	1	often	often	often	never	often	often	2	2	1	always__both_inside_the_house_and_outsid	1	3	2	0	most_tmes	1
1	2	secondary_education	3	seperated	2	no	1	i_have_no_source_of_income	4	70000	Ayiri	1	yes	2	between_1___3_years	4	4	1	pit_latrine_with_slab	1	no	1	in_own_dwelling	1	no	1	pit_latrine	4	8	adult_woman__18_years	2	no	1	often	often	sometimes	sometimes	sometimes	sometimes	2	2	1	always__both_inside_the_house_and_outsid	1	2	1	0	never	1
1	2	no_formal_education	1	married	1	yes	2	i_have_no_source_of_income	4	60000	Ayiri	1	yes	2	between_6_months_1_year	3	3	0	pit_latrine_with_slab	1	no	1	in_own_dwelling	1	no	1	i_do_not_have_young_children	3	10	adult_woman__18_years	2	no	1	often	often	often	often	never	never	2	2	1	always__both_inside_the_house_and_outsid	1	2	1	0	never	1
1	2	primary_education	2	widowed	3	no	1	business	1	70000	Ayiri	1	yes	2	between_1___3_years	4	3	1	pit_latrine_with_slab	1	no	1	in_own_dwelling	1	no	1	pit_latrine	4	5	adult_woman__18_years	2	no	1	never	often	often	rarely	sometimes	never	2	2	2	always__both_inside_the_house_and_outsid	1	2	1	0	a_few_times	2
1	1	no_formal_education	1	seperated	2	no	1	business	1	70000	Ayiri	1	yes	2	between_1___3_years	4	3	1	pit_latrine_with_slab	1	no	1	in_own_dwelling	1	no	1	pit_latrine	4	10	adult_woman__18_years	2	no	1	sometimes	sometimes	sometimes	sometimes	sometimes	sometimes	2	2	2	always__both_inside_the_house_and_outsid	1	2	1	0	never	1
1	1	no_formal_education	1	married	1	yes	2	i_have_no_source_of_income	4	70000	Ayiri	1	yes	2	less_than_3_months	1	4	1	pit_latrine_with_slab	1	no	1	in_own_dwelling	1	yes	2	pit_latrine	4	10	adult_woman__18_years	2	no	1	sometimes	never	never	never	never	never	1	1	1	always__both_inside_the_house_and_outsid	1	2	1	1	most_tmes	1
1	1	no_formal_education	1	married	1	yes	2	business	1	70000	Ayiri	1	yes	2	less_than_3_months	1	4	1	pit_latrine_with_slab	1	no	1	in_own_dwelling	1	no	1	burn	1	18	adult_woman__18_years	2	no	1	never	often	often	never	sometimes	sometimes	2	2	2	always__both_inside_the_house_and_outsid	1	2	1	0	never	1
1	2	primary_education	2	married	1	yes	2	formal_employment	3	70000	Ayiri	1	no	1			4	0	pit_latrine_without_slab	2	no	1	in_own_dwelling	1	no	1	pit_latrine	4	12	adult_woman__18_years	2	no	1	often	often	often	never	sometimes	never	2	2	2	always__both_inside_the_house_and_outsid	1	2	1	0	a_few_times	1
1	2	primary_education	2	married	1	yes	2	i_have_no_source_of_income	4	70000	Ayiri	1	no	1			4	1	pit_latrine_with_slab	1	no	1	in_own_dwelling	1	no	1	pit_latrine	4	10	adult_woman__18_years	2	yes	2	never	often	often	often	never	rarely	1	1	1	always__both_inside_the_house_and_outsid	1	2	1	1	never	1
1	1	secondary_education	3	married	1	yes	2	i_have_no_source_of_income	4	70000	Ayiri	1	yes	2	less_than_3_months	1	4	1	pit_latrine_with_slab	1	no	1	in_own_dwelling	1	no	1	pit_latrine	4	12	adult_woman__18_years	2	no	1	never	sometimes	sometimes	sometimes	sometimes	sometimes	2	1	1	always__both_inside_the_house_and_outsid	1	3	2	1	never	1
1	1	primary_education	2	married	1	yes	2	i_have_no_source_of_income	4	70000	Ayiri	1	yes	2	between_6_months_1_year	3	3	1	pit_latrine_with_slab	1	no	1	in_own_dwelling	1	no	1	i_do_not_have_young_children	3	10	adult_woman__18_years	2	no	1	often	often	often	sometimes	sometimes	sometimes	2	1	1	always__both_inside_the_house_and_outsid	1	2	1	0	never	1
[truncated: 23 more columns]
